# Supplementary material for: A Genus Definition for Bacteria and Archaea Based on a Standard Genome Relatedness Index
Source: mBio. 2020 Jan 14;11(1):e02475-19. doi: 10.1128/mBio.02475-19 (PMC6960282; doi:10.1128/mBio.02475-19)
Supplement: DATA SET S1 [file mBio.02475-19-sd001.xlsx]

## Sheet: Sheet1
Domain	Phylum	Class	Order	Family	Genus	Species	Strain	NamesforLife DOI	Type species	Type strain	IMG Genome ID	Assembly ID	Pubmed ID	Genome Quality	Other Notes
"Archaea"	"Euryarchaeota"	Halobacteria	Halobacteriales	Haloarculaceae	Halapricum	Halapricum salinum	CBA1105	10.1601/nm.25355	Y	Y	2630968753	GCA_000755225		High quality
"Archaea"	"Euryarchaeota"	Halobacteria	Halobacteriales	Haloarculaceae	Haloarcula	Haloarcula amylolytica	JCM 13557	10.1601/nm.10759	N	Y	2554235482	GCA_000336615		High quality
"Archaea"	"Euryarchaeota"	Halobacteria	Halobacteriales	Haloarculaceae	Haloarcula	Haloarcula argentinensis	DSM 12282	10.1601/nm.288	N	Y	2554235479	GCA_000336895		High quality
"Archaea"	"Euryarchaeota"	Halobacteria	Halobacteriales	Haloarculaceae	Haloarcula	Haloarcula hispanica	CGMCC 1.2049	10.1601/nm.289	N	Y	2511231068	GCA_000223905	21994921	High quality
"Archaea"	"Euryarchaeota"	Halobacteria	Halobacteriales	Haloarculaceae	Haloarcula	Haloarcula japonica	DSM 6131	10.1601/nm.290	N	Y	2534681902	GCA_000336635		High quality
"Archaea"	"Euryarchaeota"	Halobacteria	Halobacteriales	Haloarculaceae	Haloarcula	Haloarcula marismortui	ATCC 43049	10.1601/nm.291	N	Y	638154503	GCA_000011085	15520287	High quality
"Archaea"	"Euryarchaeota"	Halobacteria	Halobacteriales	Haloarculaceae	Haloarcula	Haloarcula quadrata	DSM 11927	10.1601/nm.293	N	Y	2778260947	GCA_003634715		High quality
"Archaea"	"Euryarchaeota"	Halobacteria	Halobacteriales	Haloarculaceae	Haloarcula	Haloarcula vallismortis	DSM 3756	10.1601/nm.287	Y	Y	2693429892	GCA_900106715		High quality
"Archaea"	"Euryarchaeota"	Halobacteria	Halobacteriales	Haloarculaceae	Halomicrobium	Halomicrobium mukohataei	DSM 12286	10.1601/nm.315	Y	Y	644736372	GCA_000023965	21304667	High quality
"Archaea"	"Euryarchaeota"	Halobacteria	Halobacteriales	Haloarculaceae	Halorhabdus	Halorhabdus utahensis	AX-2	10.1601/nm.317	Y	Y	644736373	GCA_000023945	21304660	High quality
"Archaea"	"Euryarchaeota"	Halobacteria	Halobacteriales	Haloarculaceae	Halorientalis	Halorientalis regularis	IBRC-M 10760	10.1601/nm.22695	Y	Y	2651870125	GCA_900102305		High quality
"Archaea"	"Euryarchaeota"	Halobacteria	Halobacteriales	Haloarculaceae	Halosimplex	Halosimplex carlsbadense	36931	10.1601/nm.329	Y	Y	2531839487	GCA_000337455		High quality
"Archaea"	"Euryarchaeota"	Halobacteria	Halobacteriales	Haloarculaceae	Natronomonas	Natronomonas pharaonis	DSM 2160	10.1601/nm.354	Y	Y	637000187	GCA_000026045	16169924	High quality
"Archaea"	"Euryarchaeota"	Halobacteria	Haloferacales	Haloferacaceae	Halobellus	Halobellus clavatus	CGMCC 1.10118	10.1601/nm.22693	Y	Y	2617270777	GCA_900107195		High quality
"Archaea"	"Euryarchaeota"	Halobacteria	Haloferacales	Haloferacaceae	Haloferax	Haloferax alexandrinus	JCM 10717	10.1601/nm.307	N	Y	2554235481	GCA_000336735		High quality
"Archaea"	"Euryarchaeota"	Halobacteria	Haloferacales	Haloferacaceae	Haloferax	Haloferax denitrificans	S1	10.1601/nm.308	N	Y	2508501014	GCA_000337795		High quality
"Archaea"	"Euryarchaeota"	Halobacteria	Haloferacales	Haloferacaceae	Haloferax	Haloferax elongans	ATCC BAA-1513	10.1601/nm.13342	N	Y	2554235478	GCA_000336755		High quality
"Archaea"	"Euryarchaeota"	Halobacteria	Haloferacales	Haloferacaceae	Haloferax	Haloferax gibbonsii	ATCC 33959	10.1601/nm.309	N	Y	2554235501	GCA_000336775		High quality
"Archaea"	"Euryarchaeota"	Halobacteria	Haloferacales	Haloferacaceae	Haloferax	Haloferax larsenii	JCM 13917	10.1601/nm.10764	N	Y	2554235500	GCA_000336955		High quality
"Archaea"	"Euryarchaeota"	Halobacteria	Haloferacales	Haloferacaceae	Haloferax	Haloferax lucentense	DSM 14919	10.1601/nm.310	N	Y	2554235494	GCA_000336795		High quality
"Archaea"	"Euryarchaeota"	Halobacteria	Haloferacales	Haloferacaceae	Haloferax	Haloferax mediterranei	R-4	10.1601/nm.311	N	Y	2508501019	(null)		High quality
"Archaea"	"Euryarchaeota"	Halobacteria	Haloferacales	Haloferacaceae	Haloferax	Haloferax mucosum	PA12	10.1601/nm.13343	N	Y	2529293244	GCA_000337815		High quality
"Archaea"	"Euryarchaeota"	Halobacteria	Haloferacales	Haloferacaceae	Haloferax	Haloferax prahovense	TL6	10.1601/nm.10765	N	Y	2554235499	GCA_000336815		High quality
"Archaea"	"Euryarchaeota"	Halobacteria	Haloferacales	Haloferacaceae	Haloferax	Haloferax sulfurifontis	M6	10.1601/nm.8603	N	Y	2508501015	GCA_001722335		High quality
"Archaea"	"Euryarchaeota"	Halobacteria	Haloferacales	Haloferacaceae	Haloferax	Haloferax volcanii	DS2	10.1601/nm.306	Y	Y	646564536	GCA_000025685	20333302	High quality
"Archaea"	"Euryarchaeota"	Halobacteria	Haloferacales	Haloferacaceae	Halogeometricum	Halogeometricum borinquense	PR3	10.1601/nm.313	Y	Y	2537561588	GCA_000337855		High quality
"Archaea"	"Euryarchaeota"	Halobacteria	Haloferacales	Haloferacaceae	Halogranum	Halogranum rubrum	CGMCC 1.7738	10.1601/nm.19287	Y	Y	2619618990	GCA_900114455		High quality
"Archaea"	"Euryarchaeota"	Halobacteria	Haloferacales	Haloferacaceae	Haloparvum	Haloparvum sedimenti	DYS4	10.1601/nm.28705	Y	Y	2681813379	GCA_001462205	29217787	High quality
"Archaea"	"Euryarchaeota"	Halobacteria	Haloferacales	Haloferacaceae	Halopelagius	Halopelagius inordinatus	CGMCC 1.7739	10.1601/nm.20075	Y	Y	2617270917	GCA_900113245		High quality
"Archaea"	"Euryarchaeota"	Halobacteria	Haloferacales	Haloferacaceae	Haloplanus	Haloplanus natans	DSM 17983	10.1601/nm.10775	Y	Y	2517287030	GCA_000427685		High quality
"Archaea"	"Euryarchaeota"	Halobacteria	Haloferacales	Haloferacaceae	Haloprofundus	Haloprofundus marisrubri	SB9	10.1601/nm.29482	Y	Y	2690315683	GCA_001469955		High quality
"Archaea"	"Euryarchaeota"	Halobacteria	Haloferacales	Haloferacaceae	Haloquadratum	Haloquadratum walsbyi	C23	10.1601/nm.10776	Y	Y	651053028	GCA_000480495	21701686	High quality
"Archaea"	"Euryarchaeota"	Halobacteria	Haloferacales	Halorubraceae	Halobaculum	Halobaculum gomorrense	DSM 9297	10.1601/nm.295	Y	Y	2695420988	GCA_900129775		High quality
"Archaea"	"Euryarchaeota"	Halobacteria	Haloferacales	Halorubraceae	Halolamina	Halolamina pelagica	CGMCC 1.10329	10.1601/nm.22193	Y	Y	2663762745	GCA_900115675		High quality
"Archaea"	"Euryarchaeota"	Halobacteria	Haloferacales	Halorubraceae	Halopenitus	Halopenitus persicus	IBRC10041	10.1601/nm.23212	Y	Y	2654587885	GCA_900107205		High quality
"Archaea"	"Euryarchaeota"	Halobacteria	Haloferacales	Halorubraceae	Halorubrum	Halorubrum aethiopicum	SAH-A6	10.1601/nm.31224	N	Y	2684622567	GCA_001542905		High quality
"Archaea"	"Euryarchaeota"	Halobacteria	Haloferacales	Halorubraceae	Halorubrum	Halorubrum aidingense	JCM 13560	10.1601/nm.10140	N	Y	2554235475	GCA_000336995		High quality
"Archaea"	"Euryarchaeota"	Halobacteria	Haloferacales	Halorubraceae	Halorubrum	Halorubrum aquaticum	CGMCC 1.6377	10.1601/nm.21370	N	Y	2617270873	(null)		High quality
"Archaea"	"Euryarchaeota"	Halobacteria	Haloferacales	Halorubraceae	Halorubrum	Halorubrum arcis	AJ201	10.1601/nm.10777	N	Y	2554235480	GCA_000337015		High quality
"Archaea"	"Euryarchaeota"	Halobacteria	Haloferacales	Halorubraceae	Halorubrum	Halorubrum californiense	SF3-213	10.1601/nm.13360	N	Y	2554235496	GCA_000336875		High quality
"Archaea"	"Euryarchaeota"	Halobacteria	Haloferacales	Halorubraceae	Halorubrum	Halorubrum chaoviator	DSM 19316	10.1601/nm.14520	N	Y	2724679704	GCA_900188075		High quality
"Archaea"	"Euryarchaeota"	Halobacteria	Haloferacales	Halorubraceae	Halorubrum	Halorubrum cibi	DSM 19504	10.1601/nm.14592	N	Y	2724679794	GCA_900182635		High quality
"Archaea"	"Euryarchaeota"	Halobacteria	Haloferacales	Halorubraceae	Halorubrum	Halorubrum coriense	ACM 3911	10.1601/nm.320	N	Y	2554235473	GCA_000337035		High quality
"Archaea"	"Euryarchaeota"	Halobacteria	Haloferacales	Halorubraceae	Halorubrum	Halorubrum distributum	VKM B-1733	10.1601/nm.321	N	Y	2554235487	GCA_000337055		High quality
"Archaea"	"Euryarchaeota"	Halobacteria	Haloferacales	Halorubraceae	Halorubrum	Halorubrum ezzemoulense	DSM 17463	10.1601/nm.10138	N	Y	2524614679	GCA_000421805		High quality
"Archaea"	"Euryarchaeota"	Halobacteria	Haloferacales	Halorubraceae	Halorubrum	Halorubrum halodurans	Cb34	10.1601/nm.28134	N	Y	2791355071	GCA_002252985	24782836	High quality
"Archaea"	"Euryarchaeota"	Halobacteria	Haloferacales	Halorubraceae	Halorubrum	Halorubrum halophilum	B8	10.1601/nm.25170	N	Y	2617271215	GCA_000739595		High quality
"Archaea"	"Euryarchaeota"	Halobacteria	Haloferacales	Halorubraceae	Halorubrum	Halorubrum kocurii	JCM 14978	10.1601/nm.13361	N	Y	2554235489	GCA_000337355		High quality
"Archaea"	"Euryarchaeota"	Halobacteria	Haloferacales	Halorubraceae	Halorubrum	Halorubrum lacusprofundi	ATCC 49239	10.1601/nm.322	N	Y	643692025	GCA_000022205	27617060	High quality
"Archaea"	"Euryarchaeota"	Halobacteria	Haloferacales	Halorubraceae	Halorubrum	Halorubrum lipolyticum	DSM 21995	10.1601/nm.10139	N	Y	2534682115	GCA_000337375		High quality
"Archaea"	"Euryarchaeota"	Halobacteria	Haloferacales	Halorubraceae	Halorubrum	Halorubrum litoreum	JCM 13561	10.1601/nm.11398	N	Y	2554235508	GCA_000337395		High quality
"Archaea"	"Euryarchaeota"	Halobacteria	Haloferacales	Halorubraceae	Halorubrum	Halorubrum persicum	C49	10.1601/nm.26735	N	Y	2791355074	GCA_002727125	24782836	High quality
"Archaea"	"Euryarchaeota"	Halobacteria	Haloferacales	Halorubraceae	Halorubrum	Halorubrum saccharovorum	M6	10.1601/nm.319	Y	Y	2524614823	GCA_000337915		High quality
"Archaea"	"Euryarchaeota"	Halobacteria	Haloferacales	Halorubraceae	Halorubrum	Halorubrum sodomense	RD 26	10.1601/nm.323	N	Y	2617270732	GCA_900111935		High quality
"Archaea"	"Euryarchaeota"	Halobacteria	Haloferacales	Halorubraceae	Halorubrum	Halorubrum tebenquichense	ALT-6	10.1601/nm.324	N	Y	2554235490	GCA_000337415		High quality
"Archaea"	"Euryarchaeota"	Halobacteria	Haloferacales	Halorubraceae	Halorubrum	Halorubrum terrestre	JCM 10247	10.1601/nm.325	N	Y	2554235509	GCA_000337435		High quality
"Archaea"	"Euryarchaeota"	Halobacteria	Haloferacales	Halorubraceae	Halorubrum	Halorubrum trapanicum	CBA1232	10.1601/nm.326	N	N	2775507271	GCA_002355655		High quality	>99% identical in 16S rRNA gene sequence to H. trapanicum JCM 10477T.
"Archaea"	"Euryarchaeota"	Halobacteria	Haloferacales	Halorubraceae	Halorubrum	Halorubrum vacuolatum	DSM 8800	10.1601/nm.327	N	Y	2724679803	GCA_900188065		High quality
"Archaea"	"Euryarchaeota"	Halobacteria	Haloferacales	Halorubraceae	Halorubrum	Halorubrum xinjiangense	CGMCC 1.3527	10.1601/nm.8611	N	Y	2617270761	(null)		High quality
"Archaea"	"Euryarchaeota"	Halobacteria	Haloferacales	Halorubraceae	Salinigranum	Salinigranum rubrum	GX10	10.1601/nm.25489	Y	Y	2788499920	GCA_002906575		High quality
"Archaea"	"Euryarchaeota"	Halobacteria	Natrialbales	Natrialbaceae	Halopiger	Halopiger aswanensis	DSM 13151	10.1601/nm.17791	N	Y	2636416066	GCA_003610195		High quality
"Archaea"	"Euryarchaeota"	Halobacteria	Natrialbales	Natrialbaceae	Halopiger	Halopiger djelfimassiliensis	IIH2	10.1601/nm.29370	N	Y	2602041563	GCA_000455365	24501653	High quality
"Archaea"	"Euryarchaeota"	Halobacteria	Natrialbales	Natrialbaceae	Halopiger	Halopiger goleamassiliensis	IIH3	10.1601/nm.25948	N	Y	2602041564	GCA_000455345	25197441	High quality
"Archaea"	"Euryarchaeota"	Halobacteria	Natrialbales	Natrialbaceae	Halopiger	Halopiger salifodinae	CGMCC 1.12284	10.1601/nm.24566	N	Y	2671180170	GCA_900110455		High quality
"Archaea"	"Euryarchaeota"	Halobacteria	Natrialbales	Natrialbaceae	Halopiger	Halopiger xanaduensis	SH-6	10.1601/nm.11207	Y	Y	2506520034	GCA_000217715	22675596	High quality
"Archaea"	"Euryarchaeota"	Halobacteria	Natrialbales	Natrialbaceae	Halostagnicola	Halostagnicola larsenii	DSM 17691	10.1601/nm.10135	Y	Y	2510065051	GCA_000517625		High quality
"Archaea"	"Euryarchaeota"	Halobacteria	Natrialbales	Natrialbaceae	Haloterrigena	Haloterrigena daqingensis	CGMCC 1.8909	10.1601/nm.20129	N	Y	2681812915	GCA_900156445		High quality
"Archaea"	"Euryarchaeota"	Halobacteria	Natrialbales	Natrialbaceae	Haloterrigena	Haloterrigena jeotgali	A29	10.1601/nm.14600	N	Y	2582580504	GCA_000710605	26380637	High quality
"Archaea"	"Euryarchaeota"	Halobacteria	Natrialbales	Natrialbaceae	Haloterrigena	Haloterrigena limicola	JCM 13563	10.1601/nm.10205	N	Y	2554235498	GCA_000337475		High quality
"Archaea"	"Euryarchaeota"	Halobacteria	Natrialbales	Natrialbaceae	Haloterrigena	Haloterrigena saccharevitans	AB14	10.1601/nm.9694	N	Y	2667527214	GCA_001953745		High quality
"Archaea"	"Euryarchaeota"	Halobacteria	Natrialbales	Natrialbaceae	Haloterrigena	Haloterrigena salina	JCM 13891	10.1601/nm.13363	N	Y	2554235505	GCA_000337495		High quality
"Archaea"	"Euryarchaeota"	Halobacteria	Natrialbales	Natrialbaceae	Haloterrigena	Haloterrigena turkmenica	DSM 5511	10.1601/nm.331	Y	Y	646311934	GCA_000025325	21304683	High quality
"Archaea"	"Euryarchaeota"	Halobacteria	Natrialbales	Natrialbaceae	Halovivax	Halovivax asiaticus	JCM 14624	10.1601/nm.9969	Y	Y	2554235485	GCA_000337515		High quality
"Archaea"	"Euryarchaeota"	Halobacteria	Natrialbales	Natrialbaceae	Natrialba	Natrialba aegyptia	DSM 13077	10.1601/nm.335	N	Y	2531839261	GCA_000337535	11411682	High quality
"Archaea"	"Euryarchaeota"	Halobacteria	Natrialbales	Natrialbaceae	Natrialba	Natrialba asiatica	DSM 12278	10.1601/nm.334	Y	Y	2554235483	GCA_000337555		High quality
"Archaea"	"Euryarchaeota"	Halobacteria	Natrialbales	Natrialbaceae	Natrialba	Natrialba chahannaoensis	JCM 10990	10.1601/nm.336	N	Y	2554235476	GCA_000337135		High quality
"Archaea"	"Euryarchaeota"	Halobacteria	Natrialbales	Natrialbaceae	Natrialba	Natrialba hulunbeirensis	JCM 10989	10.1601/nm.337	N	Y	2531839260	GCA_000337575	11594597	High quality
"Archaea"	"Euryarchaeota"	Halobacteria	Natrialbales	Natrialbaceae	Natrialba	Natrialba magadii	ATCC 43099	10.1601/nm.338	N	Y	646564555	GCA_000025625	22559199	High quality
"Archaea"	"Euryarchaeota"	Halobacteria	Natrialbales	Natrialbaceae	Natrialba	Natrialba taiwanensis	DSM 12281	10.1601/nm.339	N	Y	2554235504	GCA_000337595		High quality
"Archaea"	"Euryarchaeota"	Halobacteria	Natrialbales	Natrialbaceae	Natrinema	Natrinema altunense	AJ2	10.1601/nm.9406	N	Y	2585427993	GCA_000731985	15879273	High quality
"Archaea"	"Euryarchaeota"	Halobacteria	Natrialbales	Natrialbaceae	Natrinema	Natrinema gari	JCM 14663	10.1601/nm.13465	N	Y	2554235484	GCA_000337175	25393412	High quality
"Archaea"	"Euryarchaeota"	Halobacteria	Natrialbales	Natrialbaceae	Natrinema	Natrinema pallidum	DSM 3751	10.1601/nm.342	N	Y	2529293001	GCA_000337615	25393412	High quality
"Archaea"	"Euryarchaeota"	Halobacteria	Natrialbales	Natrialbaceae	Natrinema	Natrinema pellirubrum	157	10.1601/nm.341	Y	Y	2509601048	GCA_000230735		High quality
"Archaea"	"Euryarchaeota"	Halobacteria	Natrialbales	Natrialbaceae	Natrinema	Natrinema salaciae	DSM 25055	10.1601/nm.23473	N	Y	2639762573	GCA_900110865		High quality
"Archaea"	"Euryarchaeota"	Halobacteria	Natrialbales	Natrialbaceae	Natrinema	Natrinema versiforme	JCM 10478	10.1601/nm.343	N	Y	2554235502	GCA_000337195	25393412	High quality
"Archaea"	"Euryarchaeota"	Halobacteria	Natrialbales	Natrialbaceae	Natronobacterium	Natronobacterium gregoryi	DSM 3393	10.1601/nm.345	Y	Y	2693429900	GCA_900114025		High quality
"Archaea"	"Euryarchaeota"	Halobacteria	Natrialbales	Natrialbaceae	Natronococcus	Natronococcus occultus	DSM 3396	10.1601/nm.351	Y	Y	2506520044	GCA_000328685		High quality
"Archaea"	"Euryarchaeota"	Halobacteria	Natrialbales	Natrialbaceae	Natronorubrum	Natronorubrum bangense	JCM 10635	10.1601/nm.356	Y	Y	2554235474	GCA_000337715		High quality
"Archaea"	"Euryarchaeota"	Halobacteria	Natrialbales	Natrialbaceae	Natronorubrum	Natronorubrum sediminis	CGMCC 1.8981	10.1601/nm.19971	N	Y	2617270925	GCA_900108095		High quality
"Archaea"	"Euryarchaeota"	Halobacteria	Natrialbales	Natrialbaceae	Natronorubrum	Natronorubrum sulfidifaciens	JCM 14089	10.1601/nm.10891	N	Y	2554235497	GCA_000337735		High quality
"Archaea"	"Euryarchaeota"	Halobacteria	Natrialbales	Natrialbaceae	Natronorubrum	Natronorubrum texcoconense	DSM 25211	10.1601/nm.23954	N	Y	2636416021	GCA_900100335		High quality
"Archaea"	"Euryarchaeota"	Halobacteria	Natrialbales	Natrialbaceae	Natronorubrum	Natronorubrum tibetense	DSM 13204	10.1601/nm.357	N	Y	2517287024	GCA_000383975		High quality
"Archaea"	"Euryarchaeota"	Methanobacteria	Methanobacteriales	Methanobacteriaceae	Methanobacterium	Methanobacterium arcticum	DSM 19844	10.1601/nm.20341	N	Y	2574179771	GCA_000746075		Low quality (per IMG); High quality (NCBI).
"Archaea"	"Euryarchaeota"	Methanobacteria	Methanobacteriales	Methanobacteriaceae	Methanobacterium	Methanobacterium bryantii	M.o.H.	10.1601/nm.98	N	Y	2791355014	GCA_002287175	28826405	High quality
"Archaea"	"Euryarchaeota"	Methanobacteria	Methanobacteriales	Methanobacteriaceae	Methanobacterium	Methanobacterium congolense	Buetzberg	10.1601/nm.99	N	N	2728369539	GCA_900095295		High quality	>99% identical in 16S rRNA gene sequence to M. congolense CT.
"Archaea"	"Euryarchaeota"	Methanobacteria	Methanobacteriales	Methanobacteriaceae	Methanobacterium	Methanobacterium formicicum	DSM 1535	10.1601/nm.95	Y	Y	2645727909	GCA_000953115		High quality
"Archaea"	"Euryarchaeota"	Methanobacteria	Methanobacteriales	Methanobacteriaceae	Methanobacterium	Methanobacterium lacus	AL-21	10.1601/nm.23143	N	N	650716052	GCA_000191585		High quality	>99% identical in 16S rRNA gene sequence to M. lacus 17A1T.
"Archaea"	"Euryarchaeota"	Methanobacteria	Methanobacteriales	Methanobacteriaceae	Methanobacterium	Methanobacterium paludis	SWAN-1	10.1601/nm.25372	N	Y	650716053	GCA_000214725		High quality
"Archaea"	"Euryarchaeota"	Methanobacteria	Methanobacteriales	Methanobacteriaceae	Methanobacterium	Methanobacterium subterraneum	A8p	10.1601/nm.107	N	Y	2775506920	GCA_002813695		High quality
"Archaea"	"Euryarchaeota"	Methanobacteria	Methanobacteriales	Methanobacteriaceae	Methanobacterium	Methanobacterium veterum	DSM 19849	10.1601/nm.16844	N	Y	2582580744	GCA_000745485		High quality
"Archaea"	"Euryarchaeota"	Methanobacteria	Methanobacteriales	Methanobacteriaceae	Methanobrevibacter	Methanobrevibacter arboriphilus	DH1	10.1601/nm.118	N	Y	2627853524	GCA_002072215		High quality
"Archaea"	"Euryarchaeota"	Methanobacteria	Methanobacteriales	Methanobacteriaceae	Methanobrevibacter	Methanobrevibacter boviskoreani	JH1	10.1601/nm.24718	N	Y	2551306657	GCA_000320505	23469331	High quality
"Archaea"	"Euryarchaeota"	Methanobacteria	Methanobacteriales	Methanobacteriaceae	Methanobrevibacter	Methanobrevibacter curvatus	DSM11111	10.1601/nm.120	N	Y	2684622742	GCA_001639295	27340077	High quality
"Archaea"	"Euryarchaeota"	Methanobacteria	Methanobacteriales	Methanobacteriaceae	Methanobrevibacter	Methanobrevibacter cuticularis	DSM11139	10.1601/nm.121	N	Y	2684622743	GCA_001639285	27340077	High quality
"Archaea"	"Euryarchaeota"	Methanobacteria	Methanobacteriales	Methanobacteriaceae	Methanobrevibacter	Methanobrevibacter filiformis	DSM11501	10.1601/nm.122	N	Y	2684622740	GCA_001639265	27340077	High quality
"Archaea"	"Euryarchaeota"	Methanobacteria	Methanobacteriales	Methanobacteriaceae	Methanobrevibacter	Methanobrevibacter gottschalkii	DSM 11977	10.1601/nm.123	N	Y	2786546169	GCA_003814835		High quality
"Archaea"	"Euryarchaeota"	Methanobacteria	Methanobacteriales	Methanobacteriaceae	Methanobrevibacter	Methanobrevibacter millerae	DSM 16643	10.1601/nm.10858	N	Y	2593339167	(null)		High quality
"Archaea"	"Euryarchaeota"	Methanobacteria	Methanobacteriales	Methanobacteriaceae	Methanobrevibacter	Methanobrevibacter olleyae	DSM 16632	10.1601/nm.10859	N	Y	2593339150	GCA_900114585		High quality
"Archaea"	"Euryarchaeota"	Methanobacteria	Methanobacteriales	Methanobacteriaceae	Methanobrevibacter	Methanobrevibacter oralis	DSM7256	10.1601/nm.124	N	Y	2684622741	GCA_001639275	27340077	High quality
"Archaea"	"Euryarchaeota"	Methanobacteria	Methanobacteriales	Methanobacteriaceae	Methanobrevibacter	Methanobrevibacter ruminantium	M1	10.1601/nm.117	Y	Y	646311943	GCA_000024185	20126622	High quality	Unverified source organism (per NCBI).
"Archaea"	"Euryarchaeota"	Methanobacteria	Methanobacteriales	Methanobacteriaceae	Methanobrevibacter	Methanobrevibacter smithii	ATCC 35061	10.1601/nm.125	N	Y	640427121	GCA_000016525	17563350	High quality
"Archaea"	"Euryarchaeota"	Methanobacteria	Methanobacteriales	Methanobacteriaceae	Methanobrevibacter	Methanobrevibacter thaueri	DSM 11995	10.1601/nm.126	N	Y	2622736427	GCA_003111625		High quality
"Archaea"	"Euryarchaeota"	Methanobacteria	Methanobacteriales	Methanobacteriaceae	Methanobrevibacter	Methanobrevibacter woesei	DSM 11979	10.1601/nm.127	N	Y	2622736428	GCA_003111605		High quality
"Archaea"	"Euryarchaeota"	Methanobacteria	Methanobacteriales	Methanobacteriaceae	Methanobrevibacter	Methanobrevibacter wolinii	SH	10.1601/nm.128	N	Y	2558860120	GCA_000621965		High quality
"Archaea"	"Euryarchaeota"	Methanobacteria	Methanobacteriales	Methanobacteriaceae	Methanosphaera	Methanosphaera stadtmanae	DSM 3091	10.1601/nm.130	Y	Y	637000163	GCA_000012545	16385054	High quality
"Archaea"	"Euryarchaeota"	Methanobacteria	Methanobacteriales	Methanobacteriaceae	Methanothermobacter	Methanothermobacter thermautotrophicus	Delta H	10.1601/nm.135	Y	Y	638154510	GCA_000008645	9371463	High quality
"Archaea"	"Euryarchaeota"	Methanococci	Methanosarcinales	Methanosarcinaceae	Methanococcoides	Methanococcoides methylutens	DSM 2657	10.1601/nm.241	Y	Y	2630968972	GCA_000765475		High quality
"Archaea"	"Euryarchaeota"	Methanococci	Methanosarcinales	Methanosarcinaceae	Methanohalobium	Methanohalobium evestigatum	Z-7303	10.1601/nm.244	Y	Y	648028039	GCA_000196655		High quality
"Archaea"	"Euryarchaeota"	Methanococci	Methanosarcinales	Methanosarcinaceae	Methanohalophilus	Methanohalophilus mahii	SLP	10.1601/nm.246	Y	Y	646564550	GCA_000025865	21234345	High quality
"Archaea"	"Euryarchaeota"	Methanococci	Methanosarcinales	Methanosarcinaceae	Methanolobus	Methanolobus tindarius	DSM 2278	10.1601/nm.252	Y	Y	2515075008	GCA_000504205		High quality
"Archaea"	"Euryarchaeota"	Methanococci	Methanosarcinales	Methanosarcinaceae	Methanomethylovorans	Methanomethylovorans hollandica	DSM 15978	10.1601/nm.259	Y	Y	2509601008	GCA_000328665		High quality
"Archaea"	"Euryarchaeota"	Methanococci	Methanosarcinales	Methanosarcinaceae	Methanosalsum	Methanosalsum zhilinae	WeN5	10.1601/nm.263	Y	Y	2502790017	GCA_000217995	11540079	High quality
"Archaea"	"Euryarchaeota"	Methanococci	Methanosarcinales	Methanosarcinaceae	Methanosarcina	Methanosarcina acetivorans	C2A	10.1601/nm.230	N	Y	2623620942	GCA_000007345	11932238	High quality (per IMG); genome length too large (per NCBI).
"Archaea"	"Euryarchaeota"	Methanococci	Methanosarcinales	Methanosarcinaceae	Methanosarcina	Methanosarcina barkeri	MS	10.1601/nm.229	Y	Y	2630968729	GCA_000970025		High quality
"Archaea"	"Euryarchaeota"	Methanococci	Methanosarcinales	Methanosarcinaceae	Methanosarcina	Methanosarcina flavescens	E03.2	10.1601/nm.28151	N	Y	2651869834	GCA_001304615		High quality
"Archaea"	"Euryarchaeota"	Methanococci	Methanosarcinales	Methanosarcinaceae	Methanosarcina	Methanosarcina horonobensis	HB-1	10.1601/nm.22595	N	Y	2627854269	GCA_000970285		High quality
"Archaea"	"Euryarchaeota"	Methanococci	Methanosarcinales	Methanosarcinaceae	Methanosarcina	Methanosarcina lacustris	Z-7289	10.1601/nm.233	N	N	2630968805	GCA_000970265		High quality	≥ 99% identity in 16S rRNA gene to M. lacustris DSM 13486T.
"Archaea"	"Euryarchaeota"	Methanococci	Methanosarcinales	Methanosarcinaceae	Methanosarcina	Methanosarcina mazei	S-6	10.1601/nm.234	N	Y	2627853861	GCA_000970205		High quality
"Archaea"	"Euryarchaeota"	Methanococci	Methanosarcinales	Methanosarcinaceae	Methanosarcina	Methanosarcina siciliae	T4/M	10.1601/nm.237	N	Y	2651869866	GCA_000970085		High quality
"Archaea"	"Euryarchaeota"	Methanococci	Methanosarcinales	Methanosarcinaceae	Methanosarcina	Methanosarcina soligelidi	SMA-21	10.1601/nm.24380	N	Y	2576861399	GCA_000744315	25908125	High quality
"Archaea"	"Euryarchaeota"	Methanococci	Methanosarcinales	Methanosarcinaceae	Methanosarcina	Methanosarcina thermophila	TM-1	10.1601/nm.238	N	Y	2636415612	GCA_000969885		High quality
"Archaea"	"Euryarchaeota"	Methanococci	Methanosarcinales	Methanosarcinaceae	Methanosarcina	Methanosarcina vacuolata	Z-761	10.1601/nm.239	N	Y	2648501188	GCA_000969905		High quality
"Archaea"	"Thermoproteota"	Thermoprotei	Thermoproteales	Thermoproteaceae	Caldivirga	Caldivirga maquilingensis	IC-167	10.1601/nm.11	Y	Y	641228483	GCA_000018305		High quality
"Archaea"	"Thermoproteota"	Thermoprotei	Thermoproteales	Thermoproteaceae	Pyrobaculum	Pyrobaculum aerophilum	IM2	10.1601/nm.14	N	Y	638154513	GCA_000007225	11792869	High quality
"Archaea"	"Thermoproteota"	Thermoprotei	Thermoproteales	Thermoproteaceae	Pyrobaculum	Pyrobaculum arsenaticum	PZ6	10.1601/nm.15	N	Y	640427135	GCA_000016385		High quality
"Archaea"	"Thermoproteota"	Thermoprotei	Thermoproteales	Thermoproteaceae	Pyrobaculum	Pyrobaculum calidifontis	JCM 11548	10.1601/nm.13561	N	Y	640069326	GCA_000015805		High quality (per IMG); missing rRNA genes (per NCBI).
"Archaea"	"Thermoproteota"	Thermoprotei	Thermoproteales	Thermoproteaceae	Pyrobaculum	Pyrobaculum islandicum	DSM 4184	10.1601/nm.13	Y	Y	639633053	GCA_000015205		High quality
"Archaea"	"Thermoproteota"	Thermoprotei	Thermoproteales	Thermoproteaceae	Pyrobaculum	Pyrobaculum neutrophilum	V24Sta	10.1601/nm.23762	N	Y	641522657	GCA_000019805		High quality (per IMG); missing rRNA genes (per NCBI).
"Archaea"	"Thermoproteota"	Thermoprotei	Thermoproteales	Thermoproteaceae	Pyrobaculum	Pyrobaculum oguniense	TE7	10.1601/nm.17	N	Y	2512047039	GCA_000247545	23407329	Low quality (per IMG); missing rRNA genes (per NCBI).
"Archaea"	"Thermoproteota"	Thermoprotei	Thermoproteales	Thermoproteaceae	Thermoproteus	Thermoproteus tenax	Kra1	10.1601/nm.7	Y	Y	2511231093	GCA_000253055	22003381	High quality
"Archaea"	"Thermoproteota"	Thermoprotei	Thermoproteales	Thermoproteaceae	Vulcanisaeta	Vulcanisaeta distributa	DSM 14429	10.1601/nm.22	Y	Y	648028062	GCA_000148385	21304741	High quality
"Bacteria"	"Actinobacteria"	Actinomycetes	Actinomycetales	Actinomycetaceae	Actinobaculum	Actinobaculum suis	DSM 20639	10.1601/nm.5810	Y	Y	2675903157	GCA_900102025		High quality
"Bacteria"	"Actinobacteria"	Actinomycetes	Actinomycetales	Actinomycetaceae	Actinomyces	Actinomyces bovis	NCTC 11535	10.1601/nm.5772	Y	Y	2806310649	GCA_900444995		High quality
"Bacteria"	"Actinobacteria"	Actinomycetes	Actinomycetales	Actinomycetaceae	Actinomyces	Actinomyces dentalis	DSM 19115	10.1601/nm.8435	N	Y	2523533597	GCA_000429225		High quality
"Bacteria"	"Actinobacteria"	Actinomycetes	Actinomycetales	Actinomycetaceae	Actinomyces	Actinomyces denticolens	NCTC 11490	10.1601/nm.5779	N	Y	2808606642	GCA_900445045		High quality
"Bacteria"	"Actinobacteria"	Actinomycetes	Actinomycetales	Actinomycetaceae	Actinomyces	Actinomyces gaoshouyii	pika_113	10.1601/nm.30669	N	Y	(null)	GCA_002072175		High quality
"Bacteria"	"Actinobacteria"	Actinomycetes	Actinomycetales	Actinomycetaceae	Actinomyces	Actinomyces gerencseriae	DSM 6844	10.1601/nm.5783	N	Y	2524023137	GCA_000429265		High quality
"Bacteria"	"Actinobacteria"	Actinomycetes	Actinomycetales	Actinomycetaceae	Actinomyces	Actinomyces howellii	NCTC 11636	10.1601/nm.5787	N	Y	(null)	GCA_900637165		High quality
"Bacteria"	"Actinobacteria"	Actinomycetes	Actinomycetales	Actinomycetaceae	Actinomyces	Actinomyces israelii	DSM 43320	10.1601/nm.5790	N	Y	2565956542	GCA_000711965		High quality
"Bacteria"	"Actinobacteria"	Actinomycetes	Actinomycetales	Actinomycetaceae	Actinomyces	Actinomyces johnsonii	F0510	10.1601/nm.14124	N	N*	2541047505	GCA_000466205		High quality	>99% identical in 16S rRNA gene sequence to A. johnsonii JCM 16129T.
"Bacteria"	"Actinobacteria"	Actinomycetes	Actinomycetales	Actinomycetaceae	Actinomyces	Actinomyces liubingyangii	VUL4_1	10.1601/nm.30248	N	Y	2788500611	GCA_000466205		High quality
"Bacteria"	"Actinobacteria"	Actinomycetes	Actinomycetales	Actinomycetaceae	Actinomyces	Actinomyces massiliensis	4401292	10.1601/nm.14126	N	Y	2548876973	GCA_000269805	22933754	High quality
"Bacteria"	"Actinobacteria"	Actinomycetes	Actinomycetales	Actinomycetaceae	Actinomyces	Actinomyces naeslundii	ATCC 12104	10.1601/nm.5793	N	Y	2531839542	GCA_000285995		High quality
"Bacteria"	"Actinobacteria"	Actinomycetes	Actinomycetales	Actinomycetaceae	Actinomyces	Actinomyces radicidentis	CCUG 36733	10.1601/nm.5800	N	Y	2687453525	GCA_001553565		High quality
"Bacteria"	"Actinobacteria"	Actinomycetes	Actinomycetales	Actinomycetaceae	Actinomyces	Actinomyces ruminicola	DSM 27982	10.1601/nm.10267	N	Y	2651870319	GCA_900103885		High quality
"Bacteria"	"Actinobacteria"	Actinomycetes	Actinomycetales	Actinomycetaceae	Actinomyces	Actinomyces slackii	ATCC 49928	10.1601/nm.5802	N	Y	2524614860	GCA_000428685		High quality
"Bacteria"	"Actinobacteria"	Actinomycetes	Actinomycetales	Actinomycetaceae	Actinomyces	Actinomyces timonensis	7400942	10.1601/nm.19865	N	Y	2548877015	GCA_000295095	23144376	High quality
"Bacteria"	"Actinobacteria"	Actinomycetes	Actinomycetales	Actinomycetaceae	Actinomyces	Actinomyces urogenitalis	DSM 15434	10.1601/nm.5806	N	Y	643886015	GCA_000159035		High quality
"Bacteria"	"Actinobacteria"	Actinomycetes	Actinomycetales	Actinomycetaceae	Actinomyces	Actinomyces vulturis	VUL7	10.1601/nm.30262	N	Y	2791355098	GCA_001687305		High quality
"Bacteria"	"Actinobacteria"	Actinomycetes	Actinomycetales	Actinomycetaceae	Actinotignum	Actinotignum schaalii	DSM 15541	10.1601/nm.26368	Y	Y	2524614731	GCA_000429205		High quality
"Bacteria"	"Actinobacteria"	Actinomycetes	Actinomycetales	Actinomycetaceae	Arcanobacterium	Arcanobacterium haemolyticum	CCM	10.1601/nm.5814	Y	Y	646564505	GCA_000092365	21304742	High quality
"Bacteria"	"Actinobacteria"	Actinomycetes	Actinomycetales	Actinomycetaceae	Boudabousia	Boudabousia marimammalium	DSM 15383	10.1601/nm.32681	Y	Y	(null)	GCA_001936115		High quality
"Bacteria"	"Actinobacteria"	Actinomycetes	Actinomycetales	Actinomycetaceae	Buchananella	Buchananella hordeovulneris	DSM 20732	10.1601/nm.32687	Y	Y	(null)	GCA_001907235		High quality
"Bacteria"	"Actinobacteria"	Actinomycetes	Actinomycetales	Actinomycetaceae	Mobiluncus	Mobiluncus curtisii curtisii	ATCC 35241	10.1601/nm.5821	Y	Y	648276689	GCA_000146285		High quality
"Bacteria"	"Actinobacteria"	Actinomycetes	Actinomycetales	Actinomycetaceae	Schaalia	Schaalia cardiffensis	F0333	10.1601/nm.32709	N	N*	2534682138	GCA_000364865		High quality	>99% identical in 16S rRNA gene sequence to S. cardiffensis CCUG 44997T.
"Bacteria"	"Actinobacteria"	Actinomycetes	Actinomycetales	Actinomycetaceae	Schaalia	Schaalia georgiae	DSM 6843	10.1601/nm.32711	N	Y	2523231019	GCA_000429245		High quality
"Bacteria"	"Actinobacteria"	Actinomycetes	Actinomycetales	Actinomycetaceae	Schaalia	Schaalia meyeri	DSM 20733	10.1601/nm.32713	N	Y	2634166153	GCA_900105015		High quality
"Bacteria"	"Actinobacteria"	Actinomycetes	Actinomycetales	Actinomycetaceae	Schaalia	Schaalia odontolytica	NCTC 9935	10.1601/nm.32707	Y	Y	2811995233	GCA_900445025		High quality
"Bacteria"	"Actinobacteria"	Actinomycetes	Actinomycetales	Actinomycetaceae	Schaalia	Schaalia radingae	DSM 9169	10.1601/nm.32715	N	Y	2630968294	GCA_900106055		High quality
"Bacteria"	"Actinobacteria"	Actinomycetes	Actinomycetales	Actinomycetaceae	Schaalia	Schaalia suimastitidis	DSM 15538	10.1601/nm.32716	N	Y	2523231055	GCA_000429105		High quality
"Bacteria"	"Actinobacteria"	Actinomycetes	Actinomycetales	Actinomycetaceae	Schaalia	Schaalia turicensis	ACS-279-V-Col4	10.1601/nm.32717	N	N	2534682016	GCA_000296505		High quality	>99% identical in 16S rRNA gene sequence to S. turicensis Wüst APL10T.
"Bacteria"	"Actinobacteria"	Actinomycetes	Actinomycetales	Actinomycetaceae	Schaalia	Schaalia vaccimaxillae	DSM 15804	10.1601/nm.32718	N	Y	2523533527	GCA_000420425		High quality
"Bacteria"	"Actinobacteria"	Actinomycetes	Actinomycetales	Actinomycetaceae	Trueperella	Trueperella pyogenes	NCTC 5224	10.1601/nm.21795	Y	Y	(null)	GCA_900460345		High quality
"Bacteria"	"Actinobacteria"	Actinomycetes	Actinomycetales	Actinomycetaceae	Varibaculum	Varibaculum cambriense	DSM 15806	10.1601/nm.5825	Y	Y	2524614732	GCA_000420065		High quality
"Bacteria"	"Actinobacteria"	Actinomycetes	Actinomycetales	Actinomycetaceae	Winkia	Winkia neuii	DSM 8576	10.1601/nm.32728	Y	Y	2524023166	GCA_000420405		High quality
"Bacteria"	"Actinobacteria"	Actinomycetes	Actinomycetales	Cellulomonadaceae	Actinotalea	Actinotalea fermentans	DSM 3133	10.1601/nm.10561	Y	Y	2636415524	GCA_000767215		Contaminated (per NCBI). High quality (per IMG) and genome is substantially smaller in size. IMG assembly was used in this study.
"Bacteria"	"Actinobacteria"	Actinomycetes	Actinomycetales	Cellulomonadaceae	Cellulomonas	Cellulomonas bogoriensis	69B4	10.1601/nm.9511	N	Y	2651869835	GCA_000767165		High quality
"Bacteria"	"Actinobacteria"	Actinomycetes	Actinomycetales	Cellulomonadaceae	Cellulomonas	Cellulomonas carbonis	T26	10.1601/nm.23223	N	Y	2636415627	GCA_000767175	26587181	High quality
"Bacteria"	"Actinobacteria"	Actinomycetes	Actinomycetales	Cellulomonadaceae	Cellulomonas	Cellulomonas cellasea	DSM 20118	10.1601/nm.5956	N	Y	2630968797	GCA_000767135		High quality
"Bacteria"	"Actinobacteria"	Actinomycetes	Actinomycetales	Cellulomonadaceae	Cellulomonas	Cellulomonas fimi	ATCC 484	10.1601/nm.5959	N	Y	2505679089	GCA_000212695		High quality
"Bacteria"	"Actinobacteria"	Actinomycetes	Actinomycetales	Cellulomonadaceae	Cellulomonas	Cellulomonas flavigena	DSM 20109	10.1601/nm.5953	Y	Y	646564520	GCA_000092865	21304688	High quality
"Bacteria"	"Actinobacteria"	Actinomycetes	Actinomycetales	Cellulomonadaceae	Cellulomonas	Cellulomonas iranensis	NBRC 101100	10.1601/nm.5963	N	Y	2731957583	GCA_001552375		High quality
"Bacteria"	"Actinobacteria"	Actinomycetes	Actinomycetales	Cellulomonadaceae	Cellulomonas	Cellulomonas marina	CGMCC 4.6945	10.1601/nm.24377	N	Y	2675903053	GCA_900111925		High quality
"Bacteria"	"Actinobacteria"	Actinomycetes	Actinomycetales	Cellulomonadaceae	Cellulomonas	Cellulomonas massiliensis	JC225	10.1601/nm.24634	N	Y	2547132154	GCA_000312005	23408774	High quality
"Bacteria"	"Actinobacteria"	Actinomycetes	Actinomycetales	Cellulomonadaceae	Cellulomonas	Cellulomonas turbata	NRRL B-8019	10.1601/nm.5965	N	Y	2751185722	GCA_000718325		High quality
"Bacteria"	"Actinobacteria"	Actinomycetes	Actinomycetales	Cellulomonadaceae	Paraoerskovia	Paraoerskovia marina	DSM 21750	10.1601/nm.14541	Y	Y	2561511089	GCA_000701465		High quality
"Bacteria"	"Actinobacteria"	Actinomycetes	Actinomycetales	Cellulomonadaceae	Sediminihabitans	Sediminihabitans luteus	DSM 25478	10.1601/nm.23487	Y	Y	2734482071	GCA_002797595		High quality
"Bacteria"	"Actinobacteria"	Actinomycetes	Actinomycetales	Intrasporangiaceae	Arsenicicoccus	Arsenicicoccus bolidensis	DSM 15745	10.1601/nm.6008	Y	Y	2524614535	GCA_000426385		High quality
"Bacteria"	"Actinobacteria"	Actinomycetes	Actinomycetales	Intrasporangiaceae	Intrasporangium	Intrasporangium calvum	DSM 43043	10.1601/nm.6006	Y	Y	649633057	GCA_000184685	21304734	High quality
"Bacteria"	"Actinobacteria"	Actinomycetes	Actinomycetales	Intrasporangiaceae	Janibacter	Janibacter anophelis	NBRC 107843	10.1601/nm.9868	N	Y	2681812985	GCA_001570945		High quality
"Bacteria"	"Actinobacteria"	Actinomycetes	Actinomycetales	Intrasporangiaceae	Janibacter	Janibacter corallicola	NBRC 107790	10.1601/nm.11454	N	Y	2731957612	GCA_001570965		High quality
"Bacteria"	"Actinobacteria"	Actinomycetes	Actinomycetales	Intrasporangiaceae	Janibacter	Janibacter hoylei	PVAS-1	10.1601/nm.14898	N	Y	2531839443	GCA_000297495	23144385	High quality
"Bacteria"	"Actinobacteria"	Actinomycetes	Actinomycetales	Intrasporangiaceae	Janibacter	Janibacter indicus	YFY001	10.1601/nm.25612	N	N*	2721755827	GCA_001889125		High quality	>99% identical in 16S rRNA gene sequence to J. indicus 0704P10-1T.
"Bacteria"	"Actinobacteria"	Actinomycetes	Actinomycetales	Intrasporangiaceae	Janibacter	Janibacter limosus	NBRC 16128	10.1601/nm.6010	Y	Y	2731957613	GCA_001570985		High quality
"Bacteria"	"Actinobacteria"	Actinomycetes	Actinomycetales	Intrasporangiaceae	Janibacter	Janibacter melonis	CD11-4	10.1601/nm.8629	N	N*	2690315895	GCA_001637565		High quality	>99% identical in 16S rRNA gene sequence to J. melonis CM2104T.
"Bacteria"	"Actinobacteria"	Actinomycetes	Actinomycetales	Intrasporangiaceae	Janibacter	Janibacter terrae	NBRC 107853	10.1601/nm.6012	N	Y	2690315844	GCA_001591405		NCBI indicates that this genome's length is too large; however, the length is consistent with genomes of other Janibacter spp. The IMG assembly is labeled as "high quality".
"Bacteria"	"Actinobacteria"	Actinomycetes	Actinomycetales	Intrasporangiaceae	Knoellia	Knoellia sinensis	KCTC 19936	10.1601/nm.6014	Y	Y	2630968646	GCA_000768705		High quality
"Bacteria"	"Actinobacteria"	Actinomycetes	Actinomycetales	Intrasporangiaceae	Kribbia	Kribbia dieselivorans	NBRC 106261	10.1601/nm.10790	Y	Y	2731957585	GCA_001552435		High quality
"Bacteria"	"Actinobacteria"	Actinomycetes	Actinomycetales	Intrasporangiaceae	Lapillicoccus	Lapillicoccus jejuensis	DSM 18607	10.1601/nm.11542	Y	Y	2806310636	(null)		High quality
"Bacteria"	"Actinobacteria"	Actinomycetes	Actinomycetales	Intrasporangiaceae	Ornithinibacter	Ornithinibacter aureus	DSM 23364	10.1601/nm.21237	Y	Y	2756170161	(null)		High quality
"Bacteria"	"Actinobacteria"	Actinomycetes	Actinomycetales	Intrasporangiaceae	Ornithinicoccus	Ornithinicoccus hortensis	DSM 12335	10.1601/nm.6017	Y	Y	2814123446	(null)		High quality
"Bacteria"	"Actinobacteria"	Actinomycetes	Actinomycetales	Intrasporangiaceae	Oryzihumus	Oryzihumus leptocrescens	DSM 18082	10.1601/nm.9712	Y	Y	2814123533	(null)		High quality
"Bacteria"	"Actinobacteria"	Actinomycetes	Actinomycetales	Intrasporangiaceae	Phycicoccus	Phycicoccus jejuensis	NRRL B-24460	10.1601/nm.10949	Y	Y	2751185733	GCA_000720925		High quality
"Bacteria"	"Actinobacteria"	Actinomycetes	Actinomycetales	Intrasporangiaceae	Sanguibacter	Sanguibacter keddieii	DSM 10542	10.1601/nm.5917	Y	Y	646564565	GCA_000024925	21304646	High quality
"Bacteria"	"Actinobacteria"	Actinomycetes	Actinomycetales	Intrasporangiaceae	Serinicoccus	Serinicoccus marinus	DSM 15273	10.1601/nm.8840	Y	Y	2524614805	GCA_000421245		High quality
"Bacteria"	"Actinobacteria"	Actinomycetes	Actinomycetales	Intrasporangiaceae	Terracoccus	Terracoccus luteus	DSM 44267	10.1601/nm.6025	Y	Y	2778260946	GCA_003635045		High quality
"Bacteria"	"Actinobacteria"	Actinomycetes	Actinomycetales	Intrasporangiaceae	Tetrasphaera	Tetrasphaera japonica	T1-X7	10.1601/nm.6027	Y	Y	2636416099	GCA_001046855		High quality
"Bacteria"	"Actinobacteria"	Actinomycetes	Actinomycetales	Microbacteriaceae	Agreia	Agreia bicolorata	VKM Ac-1804	10.1601/nm.6071	Y	Y	2630968525	GCA_000938265		High quality
"Bacteria"	"Actinobacteria"	Actinomycetes	Actinomycetales	Microbacteriaceae	Agrococcus	Agrococcus jenensis	DSM 9580	10.1601/nm.6074	Y	Y	2781126042	GCA_003752465		High quality
"Bacteria"	"Actinobacteria"	Actinomycetes	Actinomycetales	Microbacteriaceae	Agromyces	Agromyces cerinus	cerinus DSM 8595	10.1601/nm.10571	N	Y	2698536811	GCA_900142065		High quality
"Bacteria"	"Actinobacteria"	Actinomycetes	Actinomycetales	Microbacteriaceae	Agromyces	Agromyces flavus	DSM 22059	10.1601/nm.22190	N	Y	2634166342	GCA_900104685		High quality
"Bacteria"	"Actinobacteria"	Actinomycetes	Actinomycetales	Microbacteriaceae	Agromyces	Agromyces italicus	DSM 16388	10.1601/nm.9329	N	Y	2524023150	GCA_000421545		High quality
"Bacteria"	"Actinobacteria"	Actinomycetes	Actinomycetales	Microbacteriaceae	Agromyces	Agromyces ramosus	DSM 43045	10.1601/nm.6078	Y	Y	2799112209	GCA_004216665		High quality
"Bacteria"	"Actinobacteria"	Actinomycetes	Actinomycetales	Microbacteriaceae	Agromyces	Agromyces subbeticus	DSM 16689	10.1601/nm.9580	N	Y	2524023187	GCA_000421565		High quality
"Bacteria"	"Actinobacteria"	Actinomycetes	Actinomycetales	Microbacteriaceae	Amnibacterium	Amnibacterium kyonggiense	DSM 24782	10.1601/nm.20355	Y	Y	2734482167	(null)		High quality
"Bacteria"	"Actinobacteria"	Actinomycetes	Actinomycetales	Microbacteriaceae	Aurantimicrobium	Aurantimicrobium minutum	KNC	10.1601/nm.27766	Y	Y	2775506839	GCA_002355535	27365350	High quality
"Bacteria"	"Actinobacteria"	Actinomycetes	Actinomycetales	Microbacteriaceae	Clavibacter	Clavibacter michiganensis	VKM Ac-1403	10.1601/nm.10662	Y	Y	2708742539	GCA_900168345		High quality
"Bacteria"	"Actinobacteria"	Actinomycetes	Actinomycetales	Microbacteriaceae	Compostimonas	Compostimonas suwonensis	DSM 25625	10.1601/nm.23384	Y	Y	2731639183	GCA_002797855		High quality
"Bacteria"	"Actinobacteria"	Actinomycetes	Actinomycetales	Microbacteriaceae	Cryobacterium	Cryobacterium arcticum	PAMC 27867	10.1601/nm.22426	N	N*	2751185728	GCA_001679725	27587812	High quality	>99% similar to the type species C. arcticum SK1T.
"Bacteria"	"Actinobacteria"	Actinomycetes	Actinomycetales	Microbacteriaceae	Cryobacterium	Cryobacterium flavum	CGMCC 1.11215	10.1601/nm.23087	N	Y	2663762753	GCA_900103805		High quality
"Bacteria"	"Actinobacteria"	Actinomycetes	Actinomycetales	Microbacteriaceae	Cryobacterium	Cryobacterium levicorallinum	CGMCC 1.11211	10.1601/nm.24371	N	Y	2663762754	GCA_900113585		High quality
"Bacteria"	"Actinobacteria"	Actinomycetes	Actinomycetales	Microbacteriaceae	Cryobacterium	Cryobacterium luteum	CGMCC 1.11210	10.1601/nm.23088	N	Y	2667527407	GCA_900110125		High quality
"Bacteria"	"Actinobacteria"	Actinomycetes	Actinomycetales	Microbacteriaceae	Cryobacterium	Cryobacterium psychrophilum	DSM 4854	10.1601/nm.6117	Y	Y	2781126036	GCA_004365915		High quality
"Bacteria"	"Actinobacteria"	Actinomycetes	Actinomycetales	Microbacteriaceae	Cryobacterium	Cryobacterium psychrotolerans	CGMCC 1.5382	10.1601/nm.10680	N	Y	2667527402	GCA_900101115		High quality
"Bacteria"	"Actinobacteria"	Actinomycetes	Actinomycetales	Microbacteriaceae	Cryobacterium	Cryobacterium roopkundense	RuG17	10.1601/nm.17855	N	Y	2636416111	GCA_000764165		High quality
"Bacteria"	"Actinobacteria"	Actinomycetes	Actinomycetales	Microbacteriaceae	Curtobacterium	Curtobacterium ammoniigenes	NBRC 101786	10.1601/nm.11217	N	Y	2690315830	GCA_001571045		High quality
"Bacteria"	"Actinobacteria"	Actinomycetes	Actinomycetales	Microbacteriaceae	Curtobacterium	Curtobacterium citreum	DSM 20528	10.1601/nm.6119	Y	Y	2806311065	(null)		High quality
"Bacteria"	"Actinobacteria"	Actinomycetes	Actinomycetales	Microbacteriaceae	Curtobacterium	Curtobacterium flaccumfaciens	UCD-AKU	10.1601/nm.6121	N	N*	2547132189	GCA_000349565	23682147	High quality	>99% similar to C. flaccumfaciens LMG 3645T
"Bacteria"	"Actinobacteria"	Actinomycetes	Actinomycetales	Microbacteriaceae	Curtobacterium	Curtobacterium luteum	NS184	10.1601/nm.6123	N	N*	2731957857	GCA_001475545		High quality	>99% similar to C. luteum DSM 20542T.
"Bacteria"	"Actinobacteria"	Actinomycetes	Actinomycetales	Microbacteriaceae	Curtobacterium	Curtobacterium pusillum	AA3	10.1601/nm.6125	N	N*	2751185788	GCA_002025645	28275097	High quality	>99% similar to C. pusillum AA3T.
"Bacteria"	"Actinobacteria"	Actinomycetes	Actinomycetales	Microbacteriaceae	Diaminobutyricimonas	Diaminobutyricimonas aerilata	DSM 27393	10.1601/nm.23851	Y	Y	2731639227	GCA_002797715		High quality
"Bacteria"	"Actinobacteria"	Actinomycetes	Actinomycetales	Microbacteriaceae	Frigoribacterium	Frigoribacterium sp.	Leaf44	(null)	N*	N*	2643221770	GCA_001421865		High quality	>99% similar to the type species F. faeni 801T.
"Bacteria"	"Actinobacteria"	Actinomycetes	Actinomycetales	Microbacteriaceae	Frondihabitans	Frondihabitans australicus	DSM 17894	10.1601/nm.13031	Y	Y	2775506716	GCA_003634555		High quality
"Bacteria"	"Actinobacteria"	Actinomycetes	Actinomycetales	Microbacteriaceae	Glaciibacter	Glaciibacter superstes	DSM 21135	10.1601/nm.14122	Y	Y	2524614536	GCA_000421145		High quality
"Bacteria"	"Actinobacteria"	Actinomycetes	Actinomycetales	Microbacteriaceae	Glaciihabitans	Glaciihabitans tibetensis	CGMCC 1.12484	10.1601/nm.25099	Y	Y	2718217681	(null)		High quality
"Bacteria"	"Actinobacteria"	Actinomycetes	Actinomycetales	Microbacteriaceae	Gulosibacter	Gulosibacter molinativorax	DSM 13485	10.1601/nm.8600	Y	Y	2524614660	GCA_000425685		High quality
"Bacteria"	"Actinobacteria"	Actinomycetes	Actinomycetales	Microbacteriaceae	Herbiconiux	Herbiconiux ginsengi	CGMCC 4.3491	10.1601/nm.21374	Y	Y	2667527392	GCA_900107435		High quality
"Bacteria"	"Actinobacteria"	Actinomycetes	Actinomycetales	Microbacteriaceae	Homoserinimonas	Homoserinimonas aerilata	DSM 26477	10.1601/nm.23458	Y	Y	2814123039	(null)		High quality
"Bacteria"	"Actinobacteria"	Actinomycetes	Actinomycetales	Microbacteriaceae	Humibacter	Humibacter albus	DSM 18994	10.1601/nm.13728	Y	Y	2523533583	GCA_000421825		High quality
"Bacteria"	"Actinobacteria"	Actinomycetes	Actinomycetales	Microbacteriaceae	Labedella	Labedella gwakjiensis	DSM 21548	10.1601/nm.11476	Y	Y	2734482166	(null)		High quality
"Bacteria"	"Actinobacteria"	Actinomycetes	Actinomycetales	Microbacteriaceae	Leifsonia	Leifsonia aquatica	ATCC 14665	10.1601/nm.6131	Y	Y	2602041580	GCA_000469485		High quality
"Bacteria"	"Actinobacteria"	Actinomycetes	Actinomycetales	Microbacteriaceae	Leucobacter	Leucobacter komagatae	DSM 8803	10.1601/nm.6140	Y	Y	2814123040	(null)		High quality
"Bacteria"	"Actinobacteria"	Actinomycetes	Actinomycetales	Microbacteriaceae	Microcella	Microcella putealis	CV2	10.1601/nm.9653	Y	Y	2802428815	GCA_004216575		High quality
"Bacteria"	"Actinobacteria"	Actinomycetes	Actinomycetales	Microbacteriaceae	Microterricola	Microterricola viridarii	DSM 21772	10.1601/nm.13745	Y	Y	2634166341	GCA_900104895		High quality
"Bacteria"	"Actinobacteria"	Actinomycetes	Actinomycetales	Microbacteriaceae	Mycetocola	Mycetocola saprophilus	NRRL B-24119	10.1601/nm.6142	Y	Y	2751185700	GCA_000718085		High quality
"Bacteria"	"Actinobacteria"	Actinomycetes	Actinomycetales	Microbacteriaceae	Okibacterium	Okibacterium fritillariae	VKM Ac-2059	10.1601/nm.6146	Y	Y	2708742390	GCA_900167575		High quality
"Bacteria"	"Actinobacteria"	Actinomycetes	Actinomycetales	Microbacteriaceae	Plantibacter	Plantibacter flavus	VKM Ac-2504	10.1601/nm.6148	Y	Y	2708742471	GCA_900177615		High quality
"Bacteria"	"Actinobacteria"	Actinomycetes	Actinomycetales	Microbacteriaceae	Pseudoclavibacter	Pseudoclavibacter helvolus	G8	10.1601/nm.8792	N*	N*	2713896982	GCA_900014995	27034481	High quality	>99% similar to the type species P. helvolus DSM 20419T.
"Bacteria"	"Actinobacteria"	Actinomycetes	Actinomycetales	Microbacteriaceae	Rathayibacter	Rathayibacter rathayi	VKM Ac-1601	10.1601/nm.6150	Y	Y	2716884894	GCA_900215645		High quality
"Bacteria"	"Actinobacteria"	Actinomycetes	Actinomycetales	Microbacteriaceae	Rhodoglobus	Rhodoglobus vestalii	DSM 21947	10.1601/nm.6157	Y	Y	2811994966	(null)		High quality
"Bacteria"	"Actinobacteria"	Actinomycetes	Actinomycetales	Microbacteriaceae	Rhodoluna	Rhodoluna lacicola	MWH-Ta8	10.1601/nm.14703	Y	Y	2504643007	GCA_000699505	24984700	High quality
"Bacteria"	"Actinobacteria"	Actinomycetes	Actinomycetales	Microbacteriaceae	Salinibacterium	Salinibacterium amurskyense	DSM 16400	10.1601/nm.6159	Y	Y	2728369736	GCA_002797685		High quality
"Bacteria"	"Actinobacteria"	Actinomycetes	Actinomycetales	Microbacteriaceae	Subtercola	Subtercola boreus	DSM 13056	10.1601/nm.6161	Y	Y	2814123445	(null)		High quality
"Bacteria"	"Actinobacteria"	Actinomycetes	Actinomycetales	Microbacteriaceae	Yonghaparkia	Yonghaparkia sp.	Root332	(null)	N*	N*	2643221635	GCA_001425665		High quality	>99% similar to the type species Y. alkaliphila KSL-113T.
"Bacteria"	"Actinobacteria"	Actinomycetes	Actinomycetales	Micrococcaceae	Acaricomes	Acaricomes phytoseiuli	DSM 14247	10.1601/nm.9876	Y	Y	2517572146	GCA_000376245		High quality
"Bacteria"	"Actinobacteria"	Actinomycetes	Actinomycetales	Micrococcaceae	Arthrobacter	Arthrobacter alpinus	DSM 22274	10.1601/nm.20084	N	Y	2634166197	GCA_900105965		High quality
"Bacteria"	"Actinobacteria"	Actinomycetes	Actinomycetales	Micrococcaceae	Arthrobacter	Arthrobacter castelli	DSM 16402	10.1601/nm.9487	N	Y	2524023227	GCA_000430705		High quality
"Bacteria"	"Actinobacteria"	Actinomycetes	Actinomycetales	Micrococcaceae	Arthrobacter	Arthrobacter crystallopoietes	DSM 20117	10.1601/nm.5848	N	Y	2634166276	GCA_900100805		High quality
"Bacteria"	"Actinobacteria"	Actinomycetes	Actinomycetales	Micrococcaceae	Arthrobacter	Arthrobacter cupressi	CGMCC 1.10783	10.1601/nm.23520	N	Y	2663762744	GCA_900099975		High quality
"Bacteria"	"Actinobacteria"	Actinomycetes	Actinomycetales	Micrococcaceae	Arthrobacter	Arthrobacter enclensis	NIO-1008	10.1601/nm.26679	N	Y	2615840696	GCA_900094675		High quality
"Bacteria"	"Actinobacteria"	Actinomycetes	Actinomycetales	Micrococcaceae	Arthrobacter	Arthrobacter globiformis	NBRC 12137	10.1601/nm.5840	Y	Y	2519899568	GCA_000238915		High quality
"Bacteria"	"Actinobacteria"	Actinomycetes	Actinomycetales	Micrococcaceae	Arthrobacter	Arthrobacter luteolus	NBRC 107841	10.1601/nm.5857	N	Y	2731957569	GCA_001552075		High quality
"Bacteria"	"Actinobacteria"	Actinomycetes	Actinomycetales	Micrococcaceae	Arthrobacter	Arthrobacter oryzae	DSM 25586	10.1601/nm.13220	N	Y	2757320374	GCA_003634095		High quality
"Bacteria"	"Actinobacteria"	Actinomycetes	Actinomycetales	Micrococcaceae	Arthrobacter	Arthrobacter pityocampae	Tp2	10.1601/nm.25840	N	Y	2791355138	GCA_002927275	25013228	High quality
"Bacteria"	"Actinobacteria"	Actinomycetes	Actinomycetales	Micrococcaceae	Arthrobacter	Arthrobacter woluwensis	DSM 10495	10.1601/nm.5883	N	Y	2639762519	GCA_900105345		High quality
"Bacteria"	"Actinobacteria"	Actinomycetes	Actinomycetales	Micrococcaceae	Citricoccus	Citricoccus muralis	DSM 14442	10.1601/nm.5885	Y	Y	2773857773	GCA_003386075		High quality
"Bacteria"	"Actinobacteria"	Actinomycetes	Actinomycetales	Micrococcaceae	Haematomicrobium	Haematomicrobium sanguinis	DSM 21259	10.1601/nm.29799	Y	Y	2556921096	GCA_000688395		High quality
"Bacteria"	"Actinobacteria"	Actinomycetes	Actinomycetales	Micrococcaceae	Micrococcus	Micrococcus luteus	NCTC 2665	10.1601/nm.5829	Y	Y	644736390	GCA_000023205	19948807	High quality
"Bacteria"	"Actinobacteria"	Actinomycetes	Actinomycetales	Micrococcaceae	Renibacterium	Renibacterium salmoninarum	ATCC 33209	10.1601/nm.5898	Y	Y	641228502	GCA_000018885	18723615	High quality
"Bacteria"	"Actinobacteria"	Actinomycetes	Actinomycetales	Micrococcaceae	Rothia	Rothia dentocariosa	ATCC 17931	10.1601/nm.5900	Y	Y	649633093	GCA_000164695		High quality
"Bacteria"	"Actinobacteria"	Actinomycetes	Actinomycetales	Micrococcaceae	Tersicoccus	Tersicoccus phoenicis	1P05MA	10.1601/nm.24308	Y	Y	2788500076	GCA_001968835	28360156	High quality
"Bacteria"	"Actinobacteria"	Actinomycetes	Actinomycetales	Micrococcaceae	Zhihengliuella	Zhihengliuella halotolerans	DSM 17364	10.1601/nm.11156	Y	Y	2806310507	GCA_004217565		High quality
"Bacteria"	"Actinobacteria"	Actinomycetes	Bifidobacteriales	Bifidobacteriaceae	Aeriscardovia	Aeriscardovia aeriphila	LMG 21773	10.1601/nm.7716	Y	Y	2788500099	GCA_002259595	28764658	High quality
"Bacteria"	"Actinobacteria"	Actinomycetes	Bifidobacteriales	Bifidobacteriaceae	Alloscardovia	Alloscardovia omnicolens	DSM 21503	10.1601/nm.11216	Y	Y	2523533599	GCA_000420505		High quality
"Bacteria"	"Actinobacteria"	Actinomycetes	Bifidobacteriales	Bifidobacteriaceae	Bifidobacterium	Bifidobacterium actinocoloniiforme	DSM 22766	10.1601/nm.21814	N	Y	2645727657	GCA_001263395		High quality
"Bacteria"	"Actinobacteria"	Actinomycetes	Bifidobacteriales	Bifidobacteriaceae	Bifidobacterium	Bifidobacterium adolescentis	ATCC 15703	10.1601/nm.7679	N	Y	639633010	GCA_000010425		High quality
"Bacteria"	"Actinobacteria"	Actinomycetes	Bifidobacteriales	Bifidobacteriaceae	Bifidobacterium	Bifidobacterium aesculapii	DSM 26737	10.1601/nm.25724	N	Y	2706794564	GCA_001417815		High quality
"Bacteria"	"Actinobacteria"	Actinomycetes	Bifidobacteriales	Bifidobacteriaceae	Bifidobacterium	Bifidobacterium angulatum	DSM 20098	10.1601/nm.7680	N	Y	2562617143	GCA_000156635		High quality
"Bacteria"	"Actinobacteria"	Actinomycetes	Bifidobacteriales	Bifidobacteriaceae	Bifidobacterium	Bifidobacterium animalis	ATCC 25527	10.1601/nm.10633	N	Y	2513237236	GCA_000260715	22118077	High quality
"Bacteria"	"Actinobacteria"	Actinomycetes	Bifidobacteriales	Bifidobacteriaceae	Bifidobacterium	Bifidobacterium aquikefiri	LMG 28769	10.1601/nm.28166	N	Y	2791355241	GCA_002259795	28764658	High quality
"Bacteria"	"Actinobacteria"	Actinomycetes	Bifidobacteriales	Bifidobacteriaceae	Bifidobacterium	Bifidobacterium asteroides	DSM 20089	10.1601/nm.7682	N	Y	2671180601	GCA_000771125		High quality
"Bacteria"	"Actinobacteria"	Actinomycetes	Bifidobacteriales	Bifidobacteriaceae	Bifidobacterium	Bifidobacterium biavatii	DSM 23969	10.1601/nm.22968	N	Y	2657245625	GCA_000771645		High quality
"Bacteria"	"Actinobacteria"	Actinomycetes	Bifidobacteriales	Bifidobacteriaceae	Bifidobacterium	Bifidobacterium bifidum	LMG 11041	10.1601/nm.7678	Y	Y	2597490229	GCA_000741085		High quality
"Bacteria"	"Actinobacteria"	Actinomycetes	Bifidobacteriales	Bifidobacteriaceae	Bifidobacterium	Bifidobacterium bombi	DSM 19703	10.1601/nm.14536	N	Y	2663763384	GCA_000771085		High quality
"Bacteria"	"Actinobacteria"	Actinomycetes	Bifidobacteriales	Bifidobacteriaceae	Bifidobacterium	Bifidobacterium boum	DSM 20432	10.1601/nm.7683	N	Y	2558860116	GCA_000687615		High quality
"Bacteria"	"Actinobacteria"	Actinomycetes	Bifidobacteriales	Bifidobacteriaceae	Bifidobacterium	Bifidobacterium breve	DSM 20213	10.1601/nm.7684	N	Y	2667527587	GCA_000771305		High quality
"Bacteria"	"Actinobacteria"	Actinomycetes	Bifidobacteriales	Bifidobacteriaceae	Bifidobacterium	Bifidobacterium callitrichos	DSM 23973	10.1601/nm.22969	N	Y	2700989375	GCA_000771665		High quality
"Bacteria"	"Actinobacteria"	Actinomycetes	Bifidobacteriales	Bifidobacteriaceae	Bifidobacterium	Bifidobacterium catenulatum	DSM 16992	10.1601/nm.7685	N	Y	2660237904	GCA_000771025		High quality
"Bacteria"	"Actinobacteria"	Actinomycetes	Bifidobacteriales	Bifidobacteriaceae	Bifidobacterium	Bifidobacterium choerinum	DSM 20434	10.1601/nm.7686	N	Y	2529292584	GCA_000484675		High quality
"Bacteria"	"Actinobacteria"	Actinomycetes	Bifidobacteriales	Bifidobacteriaceae	Bifidobacterium	Bifidobacterium commune	R-52791	10.1601/nm.26872	N	Y	2616644832	GCA_900094885		High quality
"Bacteria"	"Actinobacteria"	Actinomycetes	Bifidobacteriales	Bifidobacteriaceae	Bifidobacterium	Bifidobacterium coryneforme	DSM 20216	10.1601/nm.7687	N	Y	2693429521	GCA_000771345		High quality
"Bacteria"	"Actinobacteria"	Actinomycetes	Bifidobacteriales	Bifidobacteriaceae	Bifidobacterium	Bifidobacterium criceti	Ham19E	10.1601/nm.31737	N	Y	(null)	GCA_002286935		High quality
"Bacteria"	"Actinobacteria"	Actinomycetes	Bifidobacteriales	Bifidobacteriaceae	Bifidobacterium	Bifidobacterium crudilactis	LMG 23609	10.1601/nm.24444	N	Y	2597490208	GCA_000738005		High quality
"Bacteria"	"Actinobacteria"	Actinomycetes	Bifidobacteriales	Bifidobacteriaceae	Bifidobacterium	Bifidobacterium cuniculi	DSM 20435	10.1601/nm.7688	N	Y	2671180748	GCA_000771465		High quality
"Bacteria"	"Actinobacteria"	Actinomycetes	Bifidobacteriales	Bifidobacteriaceae	Bifidobacterium	Bifidobacterium dentium	DSM 20436	10.1601/nm.7690	N	Y	2634166294	GCA_900105745		High quality
"Bacteria"	"Actinobacteria"	Actinomycetes	Bifidobacteriales	Bifidobacteriaceae	Bifidobacterium	Bifidobacterium eulemuris	DSM 100216	10.1601/nm.28334	N	Y	2791355248	GCA_002259685	28764658	High quality
"Bacteria"	"Actinobacteria"	Actinomycetes	Bifidobacteriales	Bifidobacteriaceae	Bifidobacterium	Bifidobacterium gallicum	DSM 20093	10.1601/nm.7691	N	Y	2671180475	GCA_000771165		High quality
"Bacteria"	"Actinobacteria"	Actinomycetes	Bifidobacteriales	Bifidobacteriaceae	Bifidobacterium	Bifidobacterium hapali	DSM 100202	10.1601/nm.27991	N	Y	2791355243	GCA_002259755	28764658	High quality
"Bacteria"	"Actinobacteria"	Actinomycetes	Bifidobacteriales	Bifidobacteriaceae	Bifidobacterium	Bifidobacterium imperatoris	Tam1G	10.1601/nm.31738	N	Y	(null)	GCA_002860405		High quality
"Bacteria"	"Actinobacteria"	Actinomycetes	Bifidobacteriales	Bifidobacteriaceae	Bifidobacterium	Bifidobacterium indicum	DSM 20214	10.1601/nm.7694	N	Y	2660238275	GCA_000771325		High quality
"Bacteria"	"Actinobacteria"	Actinomycetes	Bifidobacteriales	Bifidobacteriaceae	Bifidobacterium	Bifidobacterium infantis	ATCC 15697	10.1601/nm.7695	N	Y	643348516	GCA_000020425	19033196	High quality
"Bacteria"	"Actinobacteria"	Actinomycetes	Bifidobacteriales	Bifidobacteriaceae	Bifidobacterium	Bifidobacterium italicum	Rab10A	10.1601/nm.31739	N	Y	(null)	GCA_002286915		High quality
"Bacteria"	"Actinobacteria"	Actinomycetes	Bifidobacteriales	Bifidobacteriaceae	Bifidobacterium	Bifidobacterium kashiwanohense	JCM 15439	10.1601/nm.22676	N	Y	2597490256	GCA_000741605		High quality
"Bacteria"	"Actinobacteria"	Actinomycetes	Bifidobacteriales	Bifidobacteriaceae	Bifidobacterium	Bifidobacterium lactis	DSM 10140	10.1601/nm.7697	N	Y	644736330	GCA_000022965	19376856	High quality	Untrustworthy as type (per NCBI).
"Bacteria"	"Actinobacteria"	Actinomycetes	Bifidobacteriales	Bifidobacteriaceae	Bifidobacterium	Bifidobacterium lemurum	DSM 28807	10.1601/nm.26723	N	Y	2791355249	GCA_001895165	28232445	High quality
"Bacteria"	"Actinobacteria"	Actinomycetes	Bifidobacteriales	Bifidobacteriaceae	Bifidobacterium	Bifidobacterium longum longum	DSM 20219	10.1601/nm.13804	N	Y	2634166334	GCA_900104835		High quality
"Bacteria"	"Actinobacteria"	Actinomycetes	Bifidobacteriales	Bifidobacteriaceae	Bifidobacterium	Bifidobacterium magnum	DSM 20222	10.1601/nm.7699	N	Y	2524023203	GCA_000420565		High quality
"Bacteria"	"Actinobacteria"	Actinomycetes	Bifidobacteriales	Bifidobacteriaceae	Bifidobacterium	Bifidobacterium margollesii	Uis1B	10.1601/nm.31740	N	Y	(null)	GCA_002860355		High quality
"Bacteria"	"Actinobacteria"	Actinomycetes	Bifidobacteriales	Bifidobacteriaceae	Bifidobacterium	Bifidobacterium merycicum	DSM 6492	10.1601/nm.7700	N	Y	2563366502	GCA_900129045	29553575	High quality
"Bacteria"	"Actinobacteria"	Actinomycetes	Bifidobacteriales	Bifidobacteriaceae	Bifidobacterium	Bifidobacterium minimum	DSM 20102	10.1601/nm.7701	N	Y	2524023146	GCA_000421685		High quality
"Bacteria"	"Actinobacteria"	Actinomycetes	Bifidobacteriales	Bifidobacteriaceae	Bifidobacterium	Bifidobacterium mongoliense	DSM 21395	10.1601/nm.14343	N	Y	2597489915	GCA_000741285		High quality
"Bacteria"	"Actinobacteria"	Actinomycetes	Bifidobacteriales	Bifidobacteriaceae	Bifidobacterium	Bifidobacterium moukalabense	DSM 27321	10.1601/nm.25091	N	Y	2609460007	GCA_000522505		High quality
"Bacteria"	"Actinobacteria"	Actinomycetes	Bifidobacteriales	Bifidobacteriaceae	Bifidobacterium	Bifidobacterium myosotis	DSM 100196	10.1601/nm.27990	N	Y	2791355235	GCA_002259745	28764658	High quality
"Bacteria"	"Actinobacteria"	Actinomycetes	Bifidobacteriales	Bifidobacteriaceae	Bifidobacterium	Bifidobacterium parmae	Uis4E	10.1601/nm.31741	N	Y	(null)	GCA_002860365		High quality
"Bacteria"	"Actinobacteria"	Actinomycetes	Bifidobacteriales	Bifidobacteriaceae	Bifidobacterium	Bifidobacterium pseudocatenulatum	DSM 20438	10.1601/nm.7702	N	Y	2597490216	GCA_000741685		High quality
"Bacteria"	"Actinobacteria"	Actinomycetes	Bifidobacteriales	Bifidobacteriaceae	Bifidobacterium	Bifidobacterium pseudolongum	LMG 11571	10.1601/nm.10634	N	Y	2597490262	GCA_000741325		High quality
"Bacteria"	"Actinobacteria"	Actinomycetes	Bifidobacteriales	Bifidobacteriaceae	Bifidobacterium	Bifidobacterium psychraerophilum	DSM 22366	10.1601/nm.7705	N	Y	2627853606	GCA_002813205		High quality
"Bacteria"	"Actinobacteria"	Actinomycetes	Bifidobacteriales	Bifidobacteriaceae	Bifidobacterium	Bifidobacterium pullorum	DSM 20433	10.1601/nm.7706	N	Y	2660238454	GCA_000771405		High quality
"Bacteria"	"Actinobacteria"	Actinomycetes	Bifidobacteriales	Bifidobacteriaceae	Bifidobacterium	Bifidobacterium reuteri	DSM 23975	10.1601/nm.22970	N	Y	2600254975	GCA_000741695		High quality
"Bacteria"	"Actinobacteria"	Actinomycetes	Bifidobacteriales	Bifidobacteriaceae	Bifidobacterium	Bifidobacterium ruminantium	DSM 6489	10.1601/nm.7707	N	Y	2558860117	GCA_000687635		High quality
"Bacteria"	"Actinobacteria"	Actinomycetes	Bifidobacteriales	Bifidobacteriaceae	Bifidobacterium	Bifidobacterium saguini	DSM 23967	10.1601/nm.22971	N	Y	2597490226	GCA_000741715		High quality
"Bacteria"	"Actinobacteria"	Actinomycetes	Bifidobacteriales	Bifidobacteriaceae	Bifidobacterium	Bifidobacterium scardovii	DSM 13734	10.1601/nm.7709	N	Y	2651869654	GCA_001005065		High quality
"Bacteria"	"Actinobacteria"	Actinomycetes	Bifidobacteriales	Bifidobacteriaceae	Bifidobacterium	Bifidobacterium stellenboschense	DSM 23968	10.1601/nm.22972	N	Y	2597489947	GCA_000741785		High quality
"Bacteria"	"Actinobacteria"	Actinomycetes	Bifidobacteriales	Bifidobacteriaceae	Bifidobacterium	Bifidobacterium subtile	DSM 20096	10.1601/nm.7710	N	Y	2524614804	GCA_000426405		High quality
"Bacteria"	"Actinobacteria"	Actinomycetes	Bifidobacteriales	Bifidobacteriaceae	Bifidobacterium	Bifidobacterium thermacidophilum thermacidophilum	DSM 15837	10.1601/nm.7712	N	Y	2524614678	GCA_000426425		High quality
"Bacteria"	"Actinobacteria"	Actinomycetes	Bifidobacteriales	Bifidobacteriaceae	Bifidobacterium	Bifidobacterium thermophilum	DSM 20210	10.1601/nm.7714	N	Y	2671180426	GCA_000771265		High quality
"Bacteria"	"Actinobacteria"	Actinomycetes	Bifidobacteriales	Bifidobacteriaceae	Bifidobacterium	Bifidobacterium tissieri	DSM 100201	10.1601/nm.27992	N	Y	2791355236	GCA_002259645	28764658	High quality
"Bacteria"	"Actinobacteria"	Actinomycetes	Bifidobacteriales	Bifidobacteriaceae	Bifidobacterium	Bifidobacterium tsurumiense	DSM 17777	10.1601/nm.13242	N	Y	2524023141	GCA_000429745		High quality
"Bacteria"	"Actinobacteria"	Actinomycetes	Bifidobacteriales	Bifidobacteriaceae	Bifidobacterium	Bifidobacterium vansinderenii	Tam10B	10.1601/nm.30848	N	Y	(null)	GCA_002234915		High quality
"Bacteria"	"Actinobacteria"	Actinomycetes	Bifidobacteriales	Bifidobacteriaceae	Bombiscardovia	Bombiscardovia coagulans	DSM 22924	10.1601/nm.25595	Y	Y	2788500098	GCA_002259585	28764658	High quality
"Bacteria"	"Actinobacteria"	Actinomycetes	Bifidobacteriales	Bifidobacteriaceae	Gardnerella	Gardnerella vaginalis	DSM 4944	10.1601/nm.7721	Y	Y	2630968301	GCA_900105405		High quality
"Bacteria"	"Actinobacteria"	Actinomycetes	Bifidobacteriales	Bifidobacteriaceae	Parascardovia	Parascardovia denticolens	JCM 12538	10.1601/nm.7723	Y	Y	2811994997	GCA_001042675	25977413	High quality
"Bacteria"	"Actinobacteria"	Actinomycetes	Bifidobacteriales	Bifidobacteriaceae	Pseudoscardovia	Pseudoscardovia suis	DSM 24744	10.1601/nm.25576	Y	Y	2731639185	GCA_002797875		High quality
"Bacteria"	"Actinobacteria"	Actinomycetes	Bifidobacteriales	Bifidobacteriaceae	Scardovia	Scardovia inopinata	F0304	10.1601/nm.7725	Y	Y	647533207	GCA_000163755		High quality
"Bacteria"	"Actinobacteria"	Actinomycetes	Corynebacteriales	Corynebacteriaceae	Corynebacterium	Corynebacterium accolens	ATCC 49725	10.1601/nm.6190	N	Y	643886058	GCA_000159115		High quality
"Bacteria"	"Actinobacteria"	Actinomycetes	Corynebacteriales	Corynebacteriaceae	Corynebacterium	Corynebacterium afermentans afermentans	DSM 44280	10.1601/nm.6191	N	Y	2681813557	GCA_900156035		High quality
"Bacteria"	"Actinobacteria"	Actinomycetes	Corynebacteriales	Corynebacteriaceae	Corynebacterium	Corynebacterium ammoniagenes	DSM 20306	10.1601/nm.6193	N	Y	2623620528	GCA_001941425		High quality
"Bacteria"	"Actinobacteria"	Actinomycetes	Corynebacteriales	Corynebacteriaceae	Corynebacterium	Corynebacterium amycolatum	DSM 6922	10.1601/nm.6194	N	Y	2617270851	(null)		High quality
"Bacteria"	"Actinobacteria"	Actinomycetes	Corynebacteriales	Corynebacteriaceae	Corynebacterium	Corynebacterium appendicis	DSM 44531	10.1601/nm.6195	N	Y	2681813517	GCA_900156665		High quality
"Bacteria"	"Actinobacteria"	Actinomycetes	Corynebacteriales	Corynebacteriaceae	Corynebacterium	Corynebacterium aquilae	S-613	10.1601/nm.6196	N	Y	2623620529	GCA_001941445		High quality
"Bacteria"	"Actinobacteria"	Actinomycetes	Corynebacteriales	Corynebacteriaceae	Corynebacterium	Corynebacterium argentoratense	DSM 44202	10.1601/nm.6197	N	Y	2554235426	GCA_000590555	24092787	High quality
"Bacteria"	"Actinobacteria"	Actinomycetes	Corynebacteriales	Corynebacteriaceae	Corynebacterium	Corynebacterium atypicum	R2070	10.1601/nm.6198	N	Y	2585427661	GCA_000732945	12892127	Low quality (per IMG); High quality (NCBI).
"Bacteria"	"Actinobacteria"	Actinomycetes	Corynebacteriales	Corynebacteriaceae	Corynebacterium	Corynebacterium auriscanis	CIP 106629	10.1601/nm.6201	N	Y	2627854278	GCA_000767255	27516502	High quality
"Bacteria"	"Actinobacteria"	Actinomycetes	Corynebacteriales	Corynebacteriaceae	Corynebacterium	Corynebacterium bovis	DSM 20582	10.1601/nm.6204	N	Y	651324023	GCA_000183325	22843578	High quality
"Bacteria"	"Actinobacteria"	Actinomycetes	Corynebacteriales	Corynebacteriaceae	Corynebacterium	Corynebacterium callunae	DSM 20147	10.1601/nm.6205	N	Y	2522572159	GCA_000420585	26203323	High quality
"Bacteria"	"Actinobacteria"	Actinomycetes	Corynebacteriales	Corynebacteriaceae	Corynebacterium	Corynebacterium camporealensis	DSM 44610	10.1601/nm.6206	N	Y	2606217206	GCA_000980815	26021938	High quality
"Bacteria"	"Actinobacteria"	Actinomycetes	Corynebacteriales	Corynebacteriaceae	Corynebacterium	Corynebacterium capitovis	DSM 44611	10.1601/nm.6207	N	Y	2517572222	GCA_000372085		High quality
"Bacteria"	"Actinobacteria"	Actinomycetes	Corynebacteriales	Corynebacteriaceae	Corynebacterium	Corynebacterium casei	LMG S-19264	10.1601/nm.6208	N	Y	2558860241	GCA_000550785	18936936	High quality
"Bacteria"	"Actinobacteria"	Actinomycetes	Corynebacteriales	Corynebacteriaceae	Corynebacterium	Corynebacterium caspium	DSM 44850	10.1601/nm.8551	N	Y	2515154055	GCA_000379705		High quality
"Bacteria"	"Actinobacteria"	Actinomycetes	Corynebacteriales	Corynebacteriaceae	Corynebacterium	Corynebacterium ciconiae	DSM 44920	10.1601/nm.8552	N	Y	2515154014	GCA_000372385		High quality
"Bacteria"	"Actinobacteria"	Actinomycetes	Corynebacteriales	Corynebacteriaceae	Corynebacterium	Corynebacterium coyleae	DSM 44184	10.1601/nm.6210	N	Y	2634166170	GCA_900105505		High quality
"Bacteria"	"Actinobacteria"	Actinomycetes	Corynebacteriales	Corynebacteriaceae	Corynebacterium	Corynebacterium crudilactis	JZ16	10.1601/nm.29441	N	Y	2718217777	GCA_001643015		High quality
"Bacteria"	"Actinobacteria"	Actinomycetes	Corynebacteriales	Corynebacteriaceae	Corynebacterium	Corynebacterium cystitidis	DSM 20524	10.1601/nm.6211	N	Y	2599185266	GCA_900111265		High quality
"Bacteria"	"Actinobacteria"	Actinomycetes	Corynebacteriales	Corynebacteriaceae	Corynebacterium	Corynebacterium deserti	GIMN1.010	10.1601/nm.22924	N	Y	2654588031	GCA_001277995		High quality
"Bacteria"	"Actinobacteria"	Actinomycetes	Corynebacteriales	Corynebacteriaceae	Corynebacterium	Corynebacterium diphtheriae	NCTC11397	10.1601/nm.6189	Y	Y	2660238345	GCA_001457455		High quality
"Bacteria"	"Actinobacteria"	Actinomycetes	Corynebacteriales	Corynebacteriaceae	Corynebacterium	Corynebacterium doosanense	DSM 45436	10.1601/nm.14810	N	Y	2515154029	GCA_000372245		High quality
"Bacteria"	"Actinobacteria"	Actinomycetes	Corynebacteriales	Corynebacteriaceae	Corynebacterium	Corynebacterium durum	DSM 45333	10.1601/nm.6212	N	Y	2623620526	(null)		High quality
"Bacteria"	"Actinobacteria"	Actinomycetes	Corynebacteriales	Corynebacteriaceae	Corynebacterium	Corynebacterium efficiens	DSM 44549	10.1601/nm.6213	N	Y	645951842	GCA_000160795		High quality
"Bacteria"	"Actinobacteria"	Actinomycetes	Corynebacteriales	Corynebacteriaceae	Corynebacterium	Corynebacterium epidermidicanis	DSM 45586	10.1601/nm.23314	N	Y	2615840652	GCA_001021025		High quality
"Bacteria"	"Actinobacteria"	Actinomycetes	Corynebacteriales	Corynebacteriaceae	Corynebacterium	Corynebacterium falsenii	DSM 44353	10.1601/nm.6215	N	Y	2571042744	GCA_000525655	24604654	High quality
"Bacteria"	"Actinobacteria"	Actinomycetes	Corynebacteriales	Corynebacteriaceae	Corynebacterium	Corynebacterium flavescens	DSM 20296	10.1601/nm.6222	N	Y	2775507246	GCA_001941465		High quality
"Bacteria"	"Actinobacteria"	Actinomycetes	Corynebacteriales	Corynebacteriaceae	Corynebacterium	Corynebacterium freiburgense	DSM 45254	10.1601/nm.14540	N	Y	2524614613	GCA_000428805		High quality
"Bacteria"	"Actinobacteria"	Actinomycetes	Corynebacteriales	Corynebacteriaceae	Corynebacterium	Corynebacterium glucuronolyticum	DSM 44120	10.1601/nm.6225	N	Y	2529292557	GCA_900176155		High quality
"Bacteria"	"Actinobacteria"	Actinomycetes	Corynebacteriales	Corynebacteriaceae	Corynebacterium	Corynebacterium glutamicum	ATCC 13032	10.1601/nm.6226	N	Y	639279306	GCA_000196335	12948626	High quality
"Bacteria"	"Actinobacteria"	Actinomycetes	Corynebacteriales	Corynebacteriaceae	Corynebacterium	Corynebacterium glyciniphilum	AJ 3170	10.1601/nm.26201	N	Y	2576861442	GCA_000626675		High quality
"Bacteria"	"Actinobacteria"	Actinomycetes	Corynebacteriales	Corynebacteriaceae	Corynebacterium	Corynebacterium halotolerans	DSM 44683	10.1601/nm.8553	N	Y	2556921045	GCA_000688435		High quality
"Bacteria"	"Actinobacteria"	Actinomycetes	Corynebacteriales	Corynebacteriaceae	Corynebacterium	Corynebacterium humireducens	NBRC 106098	10.1601/nm.21289	N	Y	2731957615	GCA_001571025		High quality
"Bacteria"	"Actinobacteria"	Actinomycetes	Corynebacteriales	Corynebacteriaceae	Corynebacterium	Corynebacterium imitans	DSM 44264	10.1601/nm.6229	N	Y	2597490159	GCA_000739455		High quality
"Bacteria"	"Actinobacteria"	Actinomycetes	Corynebacteriales	Corynebacteriaceae	Corynebacterium	Corynebacterium jeddahense	JCB	10.1601/nm.25950	N	Y	2617271191	GCA_000577555	25197478	High quality
"Bacteria"	"Actinobacteria"	Actinomycetes	Corynebacteriales	Corynebacteriaceae	Corynebacterium	Corynebacterium jeikeium	ATCC 43734	10.1601/nm.6232	N	Y	647000231	GCA_000163435		High quality
"Bacteria"	"Actinobacteria"	Actinomycetes	Corynebacteriales	Corynebacteriaceae	Corynebacterium	Corynebacterium kroppenstedtii	DSM 44385	10.1601/nm.6233	N	Y	643692019	GCA_000023145	18430482	High quality
"Bacteria"	"Actinobacteria"	Actinomycetes	Corynebacteriales	Corynebacteriaceae	Corynebacterium	Corynebacterium kutscheri	DSM 20755	10.1601/nm.6234	N	Y	2606217205	GCA_000980835	26021937	High quality
"Bacteria"	"Actinobacteria"	Actinomycetes	Corynebacteriales	Corynebacteriaceae	Corynebacterium	Corynebacterium lactis	RW2-5	10.1601/nm.24841	N	Y	2645727750	GCA_001274895		High quality
"Bacteria"	"Actinobacteria"	Actinomycetes	Corynebacteriales	Corynebacteriaceae	Corynebacterium	Corynebacterium lipophiloflavum	DSM 44291	10.1601/nm.6236	N	Y	643886002	GCA_000159635		High quality
"Bacteria"	"Actinobacteria"	Actinomycetes	Corynebacteriales	Corynebacteriaceae	Corynebacterium	Corynebacterium lubricantis	DSM 45231	10.1601/nm.14260	N	Y	2515154018	GCA_000379425		High quality
"Bacteria"	"Actinobacteria"	Actinomycetes	Corynebacteriales	Corynebacteriaceae	Corynebacterium	Corynebacterium marinum	DSM 44953	10.1601/nm.19986	N	Y	2630968455	GCA_000835165		High quality
"Bacteria"	"Actinobacteria"	Actinomycetes	Corynebacteriales	Corynebacteriaceae	Corynebacterium	Corynebacterium maris	DSM 45190	10.1601/nm.14734	N	Y	2561511185	GCA_000442645	24501635	High quality
"Bacteria"	"Actinobacteria"	Actinomycetes	Corynebacteriales	Corynebacteriaceae	Corynebacterium	Corynebacterium massiliense	DSM 45435	10.1601/nm.14533	N	Y	2524023165	GCA_000420605		High quality
"Bacteria"	"Actinobacteria"	Actinomycetes	Corynebacteriales	Corynebacteriaceae	Corynebacterium	Corynebacterium mastitidis	DSM 44356	10.1601/nm.6238	N	Y	2515154131	GCA_000375365		High quality
"Bacteria"	"Actinobacteria"	Actinomycetes	Corynebacteriales	Corynebacteriaceae	Corynebacterium	Corynebacterium matruchotii	ATCC 14266	10.1601/nm.6239	N	Y	648276634	GCA_000175375		High quality
"Bacteria"	"Actinobacteria"	Actinomycetes	Corynebacteriales	Corynebacteriaceae	Corynebacterium	Corynebacterium minutissimum	ATCC 23348	10.1601/nm.6245	N	Y	2645728081	GCA_000805675		High quality
"Bacteria"	"Actinobacteria"	Actinomycetes	Corynebacteriales	Corynebacteriaceae	Corynebacterium	Corynebacterium mycetoides	DSM 20632	10.1601/nm.6248	N	Y	2634166344	GCA_900103625		High quality
"Bacteria"	"Actinobacteria"	Actinomycetes	Corynebacteriales	Corynebacteriaceae	Corynebacterium	Corynebacterium nuruki	JCM 17162	10.1601/nm.22590	N	Y	2547132106	GCA_000213935	21685278	High quality
"Bacteria"	"Actinobacteria"	Actinomycetes	Corynebacteriales	Corynebacteriaceae	Corynebacterium	Corynebacterium oculi	NML 130210	10.1601/nm.28739	N	Y	2690315770	GCA_001412105		High quality
"Bacteria"	"Actinobacteria"	Actinomycetes	Corynebacteriales	Corynebacteriaceae	Corynebacterium	Corynebacterium otitidis	ATCC 51513	10.1601/nm.31911	N	Y	2537561797	GCA_000296405		High quality
"Bacteria"	"Actinobacteria"	Actinomycetes	Corynebacteriales	Corynebacteriaceae	Corynebacterium	Corynebacterium phocae	DSM 44612	10.1601/nm.6253	N	Y	2623620533	GCA_001941565		High quality
"Bacteria"	"Actinobacteria"	Actinomycetes	Corynebacteriales	Corynebacteriaceae	Corynebacterium	Corynebacterium pilosum	DSM 20521	10.1601/nm.6254	N	Y	2515154153	GCA_000373805		High quality
"Bacteria"	"Actinobacteria"	Actinomycetes	Corynebacteriales	Corynebacteriaceae	Corynebacterium	Corynebacterium pollutisoli	VDS11	10.1601/nm.28650	N	Y	2708742385	GCA_900177745		High quality
"Bacteria"	"Actinobacteria"	Actinomycetes	Corynebacteriales	Corynebacteriaceae	Corynebacterium	Corynebacterium propinquum	DSM 44285	10.1601/nm.6256	N	Y	2515154156	GCA_000375525		High quality
"Bacteria"	"Actinobacteria"	Actinomycetes	Corynebacteriales	Corynebacteriaceae	Corynebacterium	Corynebacterium pseudodiphtheriticum	DSM 44287	10.1601/nm.6257	N	Y	2556921672	GCA_000688415		High quality
"Bacteria"	"Actinobacteria"	Actinomycetes	Corynebacteriales	Corynebacteriaceae	Corynebacterium	Corynebacterium pseudotuberculosis	DSM 20689	10.1601/nm.6258	N	Y	2756170169	GCA_003634885		High quality
"Bacteria"	"Actinobacteria"	Actinomycetes	Corynebacteriales	Corynebacteriaceae	Corynebacterium	Corynebacterium pyruviciproducens	ATCC BAA-1742	10.1601/nm.18612	N	Y	2541047000	GCA_000411375		High quality
"Bacteria"	"Actinobacteria"	Actinomycetes	Corynebacteriales	Corynebacteriaceae	Corynebacterium	Corynebacterium renale	DSM 20688	10.1601/nm.6261	N	Y	2627853607	GCA_002563965		High quality
"Bacteria"	"Actinobacteria"	Actinomycetes	Corynebacteriales	Corynebacteriaceae	Corynebacterium	Corynebacterium resistens	DSM 45100	10.1601/nm.9673	N	Y	650716029	GCA_000177535	22524407	High quality
"Bacteria"	"Actinobacteria"	Actinomycetes	Corynebacteriales	Corynebacteriaceae	Corynebacterium	Corynebacterium riegelii	PUDD_83A45	10.1601/nm.6262	N	N*	2654587680	GCA_001263755	28360160	High quality	>99% identical in 16S rRNA gene sequence to C. riegelii DMMZ 2415T.
"Bacteria"	"Actinobacteria"	Actinomycetes	Corynebacteriales	Corynebacteriaceae	Corynebacterium	Corynebacterium simulans	Wattiau	10.1601/nm.6265	N	N*	2687453286	GCA_001586235		High quality	>99% identical in 16S rRNA gene sequence to C. simulans UCL553T.
"Bacteria"	"Actinobacteria"	Actinomycetes	Corynebacteriales	Corynebacteriaceae	Corynebacterium	Corynebacterium singulare	IBS B52218	10.1601/nm.6266	N	Y	2600254920	GCA_000833575		High quality
"Bacteria"	"Actinobacteria"	Actinomycetes	Corynebacteriales	Corynebacteriaceae	Corynebacterium	Corynebacterium sphenisci	DSM 44792	10.1601/nm.6267	N	Y	2623620534	GCA_001941505		High quality
"Bacteria"	"Actinobacteria"	Actinomycetes	Corynebacteriales	Corynebacteriaceae	Corynebacterium	Corynebacterium spheniscorum	PG 39	10.1601/nm.6268	N	Y	2599185219	GCA_900113445		High quality
"Bacteria"	"Actinobacteria"	Actinomycetes	Corynebacteriales	Corynebacteriaceae	Corynebacterium	Corynebacterium sputi	DSM 45148	10.1601/nm.13287	N	Y	2513237121	GCA_000427865		High quality
"Bacteria"	"Actinobacteria"	Actinomycetes	Corynebacteriales	Corynebacteriaceae	Corynebacterium	Corynebacterium stationis	DSM 20302	10.1601/nm.17857	N	Y	2623620535	GCA_001941345		High quality
"Bacteria"	"Actinobacteria"	Actinomycetes	Corynebacteriales	Corynebacteriaceae	Corynebacterium	Corynebacterium striatum	ATCC 6940	10.1601/nm.6269	N	Y	643886057	GCA_000159135		High quality
"Bacteria"	"Actinobacteria"	Actinomycetes	Corynebacteriales	Corynebacteriaceae	Corynebacterium	Corynebacterium terpenotabidum	Y-11	10.1601/nm.6272	N	Y	2554235357	GCA_000418365	25197436	High quality
"Bacteria"	"Actinobacteria"	Actinomycetes	Corynebacteriales	Corynebacteriaceae	Corynebacterium	Corynebacterium testudinoris	DSM 44614	10.1601/nm.6273	N	Y	2615840659	GCA_001021045		High quality
"Bacteria"	"Actinobacteria"	Actinomycetes	Corynebacteriales	Corynebacteriaceae	Corynebacterium	Corynebacterium timonense	DSM 45434	10.1601/nm.14532	N	Y	2636416018	GCA_900105305		High quality
"Bacteria"	"Actinobacteria"	Actinomycetes	Corynebacteriales	Corynebacteriaceae	Corynebacterium	Corynebacterium tuberculostearicum	SK141	10.1601/nm.8554	N	N*	645058719	GCA_000175635		High quality	>99% identical in 16S rRNA gene sequence to C. tuberculostearicum XT.
"Bacteria"	"Actinobacteria"	Actinomycetes	Corynebacteriales	Corynebacteriaceae	Corynebacterium	Corynebacterium tuscaniense	DNF00037	10.1601/nm.10312	N	N*	2602041637	GCA_000759055		High quality	>99% identical in 16S rRNA gene sequence to C. tuscaniense ISS-5309T.
"Bacteria"	"Actinobacteria"	Actinomycetes	Corynebacteriales	Corynebacteriaceae	Corynebacterium	Corynebacterium ulcerans	NCTC 12077	10.1601/nm.6276	N	N*	2563367224	GCA_000498915		High quality	>99% identical in 16S rRNA gene sequence to C. ulcerans NCTC 7910T.
"Bacteria"	"Actinobacteria"	Actinomycetes	Corynebacteriales	Corynebacteriaceae	Corynebacterium	Corynebacterium ulceribovis	DSM 45146	10.1601/nm.13288	N	Y	2515154059	GCA_000372445	26380638	High quality
"Bacteria"	"Actinobacteria"	Actinomycetes	Corynebacteriales	Corynebacteriaceae	Corynebacterium	Corynebacterium urealyticum	NCTC 12011	10.1601/nm.6277	N	Y	2811995035	GCA_900187235		High quality
"Bacteria"	"Actinobacteria"	Actinomycetes	Corynebacteriales	Corynebacteriaceae	Corynebacterium	Corynebacterium ureicelerivorans	IMMIB RIV-2301	10.1601/nm.10678	N	Y	2597490209	GCA_000747315		High quality
"Bacteria"	"Actinobacteria"	Actinomycetes	Corynebacteriales	Corynebacteriaceae	Corynebacterium	Corynebacterium uterequi	DSM 45634	10.1601/nm.24709	N	Y	2615840660	GCA_001021065		High quality
"Bacteria"	"Actinobacteria"	Actinomycetes	Corynebacteriales	Corynebacteriaceae	Corynebacterium	Corynebacterium variabile	NRRL B-4201	10.1601/nm.6278	N	Y	2811995306	GCA_000720035		High quality
"Bacteria"	"Actinobacteria"	Actinomycetes	Corynebacteriales	Corynebacteriaceae	Corynebacterium	Corynebacterium vitaeruminis	DSM 20294	10.1601/nm.6279	N	Y	2558860221	GCA_000550805		High quality
"Bacteria"	"Actinobacteria"	Actinomycetes	Corynebacteriales	Corynebacteriaceae	Corynebacterium	Corynebacterium xerosis	NBRC 16721	10.1601/nm.6280	N	Y	2690315859	GCA_001552415		High quality
"Bacteria"	"Actinobacteria"	Actinomycetes	Corynebacteriales	Dietziaceae	Dietzia	Dietzia maris	97	10.1601/nm.6283	N*	N*	2784746678	GCA_004338615		High quality	>99% identical in 16S rRNA gene sequence to the type species D. maris DSM 43672T.
"Bacteria"	"Actinobacteria"	Actinomycetes	Corynebacteriales	Lawsonellaceae	Lawsonella	Lawsonella clevelandensis	X1036	10.1601/nm.28841	Y	Y	2684622558	GCA_001293125		High quality
"Bacteria"	"Actinobacteria"	Actinomycetes	Corynebacteriales	Mycobacteriaceae	Mycobacterium	Mycobacterium alsense	1.13732e+06	10.1601/nm.28143	N	N*	2808606593	GCA_001672935		High quality	>99% identical in 16S rRNA gene sequence to M. alsense TB 1906T.
"Bacteria"	"Actinobacteria"	Actinomycetes	Corynebacteriales	Mycobacteriaceae	Mycobacterium	Mycobacterium asiaticum	3056	10.1601/nm.6318	N	Y	2619619251	GCA_000613245		High quality
"Bacteria"	"Actinobacteria"	Actinomycetes	Corynebacteriales	Mycobacteriaceae	Mycobacterium	Mycobacterium avium	ATCC 25291	10.1601/nm.10879	N	Y	645058725	GCA_000174035		High quality
"Bacteria"	"Actinobacteria"	Actinomycetes	Corynebacteriales	Mycobacteriaceae	Mycobacterium	Mycobacterium bohemicum	DSM 44277	10.1601/nm.6324	N	Y	2630968850	GCA_001053185		High quality
"Bacteria"	"Actinobacteria"	Actinomycetes	Corynebacteriales	Mycobacteriaceae	Mycobacterium	Mycobacterium celatum	ATCC 51131	10.1601/nm.6331	N	Y	2645727597	GCA_000974705		High quality
"Bacteria"	"Actinobacteria"	Actinomycetes	Corynebacteriales	Mycobacteriaceae	Mycobacterium	Mycobacterium colombiense	CECT 3035	10.1601/nm.10268	N	Y	2562617111	GCA_000222105	21952541	High quality
"Bacteria"	"Actinobacteria"	Actinomycetes	Corynebacteriales	Mycobacteriaceae	Mycobacterium	Mycobacterium europaeum	CSUR P1344	10.1601/nm.22182	N	N*	2690315752	GCA_001373515		High quality	>99% identical in 16S rRNA gene sequence to M. europaeum DSM 45397T.
"Bacteria"	"Actinobacteria"	Actinomycetes	Corynebacteriales	Mycobacteriaceae	Mycobacterium	Mycobacterium gastri	'Wayne'	10.1601/nm.6351	N	N*	2609459842	GCA_000521195		High quality	>99% identical in 16S rRNA gene sequence to M. gastri ATCC 15754T.
"Bacteria"	"Actinobacteria"	Actinomycetes	Corynebacteriales	Mycobacteriaceae	Mycobacterium	Mycobacterium genavense	ATCC 51234	10.1601/nm.6352	N	Y	2545555864	GCA_000526915		High quality
"Bacteria"	"Actinobacteria"	Actinomycetes	Corynebacteriales	Mycobacteriaceae	Mycobacterium	Mycobacterium gordonae	HMC_M15	10.1601/nm.6355	N	N*	2772190717	GCA_001722405		High quality	>99% identical in 16S rRNA gene sequence to M. gordonae ATCC 14470T.
"Bacteria"	"Actinobacteria"	Actinomycetes	Corynebacteriales	Mycobacteriaceae	Mycobacterium	Mycobacterium haemophilum	DSM 44634	10.1601/nm.6356	N	Y	2645727719	GCA_000340435		High quality
"Bacteria"	"Actinobacteria"	Actinomycetes	Corynebacteriales	Mycobacteriaceae	Mycobacterium	Mycobacterium heckeshornense	RLE	10.1601/nm.6358	N	N*	2636415639	GCA_001077755		High quality	>99% identical in 16S rRNA gene sequence to M. heckeshornense S369T.
"Bacteria"	"Actinobacteria"	Actinomycetes	Corynebacteriales	Mycobacteriaceae	Mycobacterium	Mycobacterium interjectum	ATCC 51457	10.1601/nm.6364	N	Y	2775507221	GCA_900078675	27231376	High quality
"Bacteria"	"Actinobacteria"	Actinomycetes	Corynebacteriales	Mycobacteriaceae	Mycobacterium	Mycobacterium intermedium	HMC2_M5	10.1601/nm.6365	N	N*	2772190604	GCA_001722345		High quality	>99% identical in 16S rRNA gene sequence to M. intermedium 1669/91T.
"Bacteria"	"Actinobacteria"	Actinomycetes	Corynebacteriales	Mycobacteriaceae	Mycobacterium	Mycobacterium intracellulare	MOTT-64	10.1601/nm.6366	N	N*	2512564041	GCA_000276825	22628501	High quality	>99% identical in 16S rRNA gene sequence to M. intracellulare ATCC 13950T.
"Bacteria"	"Actinobacteria"	Actinomycetes	Corynebacteriales	Mycobacteriaceae	Mycobacterium	Mycobacterium kansasii	ATCC 12478	10.1601/nm.6367	N	Y	2563366550	GCA_000157895		High quality
"Bacteria"	"Actinobacteria"	Actinomycetes	Corynebacteriales	Mycobacteriaceae	Mycobacterium	Mycobacterium kubicae	1.14697e+06	10.1601/nm.6369	N	N*	2808606564	GCA_001673455		High quality	>99% identical in 16S rRNA gene sequence to M. kubicae CIP 106428T.
"Bacteria"	"Actinobacteria"	Actinomycetes	Corynebacteriales	Mycobacteriaceae	Mycobacterium	Mycobacterium kyorinense	KUM 060204	10.1601/nm.14329	N	Y	2630968205	GCA_000759695		High quality
"Bacteria"	"Actinobacteria"	Actinomycetes	Corynebacteriales	Mycobacteriaceae	Mycobacterium	Mycobacterium lehmannii	IS-1744	10.1601/nm.31063	N	N*	2660238483	GCA_001499925		High quality	>99% identical in 16S rRNA gene sequence to M. lehmannii CECT 8763T.
"Bacteria"	"Actinobacteria"	Actinomycetes	Corynebacteriales	Mycobacteriaceae	Mycobacterium	Mycobacterium lentiflavum	CSUR P1491	10.1601/nm.6371	N	N*	2684622521	GCA_001373395		High quality	>99% identical in 16S rRNA gene sequence to M. lentiflavum ATCC 51985T.
"Bacteria"	"Actinobacteria"	Actinomycetes	Corynebacteriales	Mycobacteriaceae	Mycobacterium	Mycobacterium mantenii	E3121	10.1601/nm.14820	N	N*	2808606676	GCA_001667865		High quality	>99% identical in 16S rRNA gene sequence to M. mantenii NLA000401474T.
"Bacteria"	"Actinobacteria"	Actinomycetes	Corynebacteriales	Mycobacteriaceae	Mycobacterium	Mycobacterium marinum	M	10.1601/nm.6377	N	N*	641522642	GCA_000018345	18403782	High quality	>99% identical in 16S rRNA gene sequence to M. marinum CCUG 20998T.
"Bacteria"	"Actinobacteria"	Actinomycetes	Corynebacteriales	Mycobacteriaceae	Mycobacterium	Mycobacterium marseillense	FLAC0026	10.1601/nm.14823	N	N*	2775507224	GCA_002285715		High quality	>99% identical in 16S rRNA gene sequence to M. marseillense 5356591T.
"Bacteria"	"Actinobacteria"	Actinomycetes	Corynebacteriales	Mycobacteriaceae	Mycobacterium	Mycobacterium nebraskense	AKUC1	10.1601/nm.8718	N	N*	2636416180	GCA_000970875		High quality	>99% identical in 16S rRNA gene sequence to M. nebraskense UNMC-MY1349T.
"Bacteria"	"Actinobacteria"	Actinomycetes	Corynebacteriales	Mycobacteriaceae	Mycobacterium	Mycobacterium scrofulaceum	E3039	10.1601/nm.6397	N	N*	2808606609	GCA_001667885		High quality	>99% identical in 16S rRNA gene sequence to M. scrofulaceum ATCC 19981T.
"Bacteria"	"Actinobacteria"	Actinomycetes	Corynebacteriales	Mycobacteriaceae	Mycobacterium	Mycobacterium sherrisii	BC1_M4	10.1601/nm.21810	N	N*	2772190605	GCA_001722325		High quality	>99% identical in 16S rRNA gene sequence to M. sherrisii 4773T.
"Bacteria"	"Actinobacteria"	Actinomycetes	Corynebacteriales	Mycobacteriaceae	Mycobacterium	Mycobacterium shigaense	UN-152	10.1601/nm.31947	N	Y	2775507225	GCA_002356315	29930060	High quality
"Bacteria"	"Actinobacteria"	Actinomycetes	Corynebacteriales	Mycobacteriaceae	Mycobacterium	Mycobacterium shimoidei	HMC_M2	10.1601/nm.6400	N	N*	2772190607	GCA_001722445		High quality	>99% identical in 16S rRNA gene sequence to M. shimoidei ATCC 27962T.
"Bacteria"	"Actinobacteria"	Actinomycetes	Corynebacteriales	Mycobacteriaceae	Mycobacterium	Mycobacterium simiae	ATCC 25275	10.1601/nm.6402	N	Y	2600254956	GCA_000455305		High quality
"Bacteria"	"Actinobacteria"	Actinomycetes	Corynebacteriales	Mycobacteriaceae	Mycobacterium	Mycobacterium stephanolepidis	NJB0901	10.1601/nm.30574	N	Y	2775507227	GCA_002356335	28818905	High quality
"Bacteria"	"Actinobacteria"	Actinomycetes	Corynebacteriales	Mycobacteriaceae	Mycobacterium	Mycobacterium talmoniae	ATCC BAA-2683	10.1601/nm.30542	N	Y	2802429208	GCA_002967005	28809146	Low quality (per IMG); High quality (NCBI).
"Bacteria"	"Actinobacteria"	Actinomycetes	Corynebacteriales	Mycobacteriaceae	Mycobacterium	Mycobacterium triplex	DSM 44626	10.1601/nm.6409	N	Y	2619619252	GCA_000689255	24874681	High quality
"Bacteria"	"Actinobacteria"	Actinomycetes	Corynebacteriales	Mycobacteriaceae	Mycobacterium	Mycobacterium tuberculosis	H37Rv	10.1601/nm.10886	Y	Y	2526164708	GCA_000277735		High quality
"Bacteria"	"Actinobacteria"	Actinomycetes	Corynebacteriales	Mycobacteriaceae	Mycobacterium	Mycobacterium ulcerans	ATCC 33728	10.1601/nm.6412	N	N*	2806310722	GCA_002355775	27688344	High quality	>99% identical in 16S rRNA gene sequence to M. ulcerans ATCC 19423T.
"Bacteria"	"Actinobacteria"	Actinomycetes	Corynebacteriales	Mycobacteriaceae	Mycobacterium	Mycobacterium xenopi	NCTC 10042	10.1601/nm.6416	N	Y	2811995252	GCA_900453395		High quality
"Bacteria"	"Actinobacteria"	Actinomycetes	Corynebacteriales	Mycobacteriaceae	Mycobacteroides	Mycobacteroides abscessus	ATCC 19977	10.1601/nm.31320	Y	Y	641522641	GCA_000069185	19543527	High quality
"Bacteria"	"Actinobacteria"	Actinomycetes	Corynebacteriales	Mycobacteriaceae	Mycolicibacter	Mycolicibacter arupensis	GUC1	10.1601/nm.31301	N	N*	2636415716	GCA_000970885	26067970	High quality	>99% identical in 16S rRNA gene sequence to M. arupensis AR30097T.
"Bacteria"	"Actinobacteria"	Actinomycetes	Corynebacteriales	Mycobacteriaceae	Mycolicibacter	Mycolicibacter heraklionensis	NS-7503	10.1601/nm.31303	N	N*	2808606752	GCA_001953995		High quality	>99% identical in 16S rRNA gene sequence to M. heraklionense NCTC 13432T.
"Bacteria"	"Actinobacteria"	Actinomycetes	Corynebacteriales	Mycobacteriaceae	Mycolicibacter	Mycolicibacter kumamotonensis	Roo	10.1601/nm.31305	N	N*	2744054987	GCA_001679965		High quality	>99% identical in 16S rRNA gene sequence to M. kumamotonensis CST 7274T.
"Bacteria"	"Actinobacteria"	Actinomycetes	Corynebacteriales	Mycobacteriaceae	Mycolicibacter	Mycolicibacter terrae	NCTC 10856	10.1601/nm.31311	Y	Y	2772190612	GCA_900187145		High quality
"Bacteria"	"Actinobacteria"	Actinomycetes	Corynebacteriales	Mycobacteriaceae	Mycolicibacterium	Mycolicibacterium aromaticivorans	JS19b1	10.1601/nm.31339	N	Y	2558309009	GCA_000559085	25019926	HIgh quality
"Bacteria"	"Actinobacteria"	Actinomycetes	Corynebacteriales	Mycobacteriaceae	Mycolicibacterium	Mycolicibacterium aurum	NCTC 10437	10.1601/nm.31341	N	Y	2740892265	GCA_001049355		High quality
"Bacteria"	"Actinobacteria"	Actinomycetes	Corynebacteriales	Mycobacteriaceae	Mycolicibacterium	Mycolicibacterium austroafricanum	DSM 44191	10.1601/nm.31342	N	Y	2648501395	GCA_000612725	24744336	High quality
"Bacteria"	"Actinobacteria"	Actinomycetes	Corynebacteriales	Mycobacteriaceae	Mycolicibacterium	Mycolicibacterium brisbanense	JCM 15654	10.1601/nm.31345	N	Y	2724679284	GCA_001570425	27231354	High quality
"Bacteria"	"Actinobacteria"	Actinomycetes	Corynebacteriales	Mycobacteriaceae	Mycolicibacterium	Mycolicibacterium canariasense	JCM 15298	10.1601/nm.31347	N	Y	2724679285	GCA_001570445	27231354	High quality
"Bacteria"	"Actinobacteria"	Actinomycetes	Corynebacteriales	Mycobacteriaceae	Mycolicibacterium	Mycolicibacterium celeriflavum	852002-51296_SCH5728562-a	10.1601/nm.31348	N	N*	2806310651	GCA_001667065		High quality	>99% identical in 16S rRNA gene sequence to M. celeriflavum AFPC-000207T.
"Bacteria"	"Actinobacteria"	Actinomycetes	Corynebacteriales	Mycobacteriaceae	Mycolicibacterium	Mycolicibacterium chlorophenolicum	DSM 43826	10.1601/nm.31350	N	Y	2630968674	GCA_001044235	26079817	High quality
"Bacteria"	"Actinobacteria"	Actinomycetes	Corynebacteriales	Mycobacteriaceae	Mycolicibacterium	Mycolicibacterium chubuense	NCTC 10819	10.1601/nm.31351	N	Y	2808606776	GCA_900453455		High quality
"Bacteria"	"Actinobacteria"	Actinomycetes	Corynebacteriales	Mycobacteriaceae	Mycolicibacterium	Mycolicibacterium conceptionense	D16	10.1601/nm.31352	N	Y	2627853841	GCA_001052995		Many frameshifted proteins (per NCBI); high quality (per IMG).
"Bacteria"	"Actinobacteria"	Actinomycetes	Corynebacteriales	Mycobacteriaceae	Mycolicibacterium	Mycolicibacterium cosmeticum	DSM 44829	10.1601/nm.31354	N	Y	2619619211	GCA_000613185		High quality
"Bacteria"	"Actinobacteria"	Actinomycetes	Corynebacteriales	Mycobacteriaceae	Mycolicibacterium	Mycolicibacterium elephantis	1.47768e+06	10.1601/nm.31359	N	N*	2808606658	GCA_001665365		High quality	>99% identical in 16S rRNA gene sequence to M. elephantis DSM 44368T.
"Bacteria"	"Actinobacteria"	Actinomycetes	Corynebacteriales	Mycobacteriaceae	Mycolicibacterium	Mycolicibacterium farcinogenes	DSM 43637	10.1601/nm.31361	N	Y	2609460330	GCA_000723385		High quality
"Bacteria"	"Actinobacteria"	Actinomycetes	Corynebacteriales	Mycobacteriaceae	Mycolicibacterium	Mycolicibacterium flavescens	M6	10.1601/nm.31362	N	N*	2772190609	GCA_001722335		High quality	>99% identical in 16S rRNA gene sequence to M. flavescens ATCC 14474T.
"Bacteria"	"Actinobacteria"	Actinomycetes	Corynebacteriales	Mycobacteriaceae	Mycolicibacterium	Mycolicibacterium fluoranthenivorans	DSM 44556	10.1601/nm.31363	N	Y	2821251827	(null)		High quality
"Bacteria"	"Actinobacteria"	Actinomycetes	Corynebacteriales	Mycobacteriaceae	Mycolicibacterium	Mycolicibacterium fortuitum fortuitum	ATCC 6841	10.1601/nm.31332	Y	Y	2706794657	GCA_001050075		High quality
"Bacteria"	"Actinobacteria"	Actinomycetes	Corynebacteriales	Mycobacteriaceae	Mycolicibacterium	Mycolicibacterium gilvum	PYR-GCK	10.1601/nm.31366	N	N*	640427122	GCA_000016365	23469141	High quality	>99% identical in 16S rRNA gene sequence to M. gilvum SM35T.
"Bacteria"	"Actinobacteria"	Actinomycetes	Corynebacteriales	Mycobacteriaceae	Mycolicibacterium	Mycolicibacterium hassiacum	DSM 44199	10.1601/nm.31368	N	Y	2515154012	GCA_000379865		High quality
"Bacteria"	"Actinobacteria"	Actinomycetes	Corynebacteriales	Mycobacteriaceae	Mycolicibacterium	Mycolicibacterium hodleri	B	10.1601/nm.31371	N	N*	(null)	GCA_006864685		High quality	>99% identical in 16S rRNA gene sequence to M. hodleri JCM 12141T.
"Bacteria"	"Actinobacteria"	Actinomycetes	Corynebacteriales	Mycobacteriaceae	Mycolicibacterium	Mycolicibacterium holsaticum	M7	10.1601/nm.31372	N	N*	2772190608	GCA_001722355		High quality	>99% identical in 16S rRNA gene sequence to M. holsaticum 1406T.
"Bacteria"	"Actinobacteria"	Actinomycetes	Corynebacteriales	Mycobacteriaceae	Mycolicibacterium	Mycolicibacterium houstonense	ATCC 49403	10.1601/nm.31373	N	Y	2775507220	GCA_900078665	27231371	High quality
"Bacteria"	"Actinobacteria"	Actinomycetes	Corynebacteriales	Mycobacteriaceae	Mycolicibacterium	Mycolicibacterium iranicum	UM_TJL	10.1601/nm.31375	N	N*	2585427704	GCA_000455165	24072861	High quality	>99% identical in 16S rRNA gene sequence to M. iranicum M05T.
"Bacteria"	"Actinobacteria"	Actinomycetes	Corynebacteriales	Mycobacteriaceae	Mycolicibacterium	Mycolicibacterium litorale	CGMCC 4.5724	10.1601/nm.31377	N	Y	2681812963	(null)		High quality
"Bacteria"	"Actinobacteria"	Actinomycetes	Corynebacteriales	Mycobacteriaceae	Mycolicibacterium	Mycolicibacterium llatzerense	CLUC14	10.1601/nm.31378	N	N*	2636415805	GCA_000878195	25926490	High quality	>99% identical in 16S rRNA gene sequence to M. llatzerense MG13T.
"Bacteria"	"Actinobacteria"	Actinomycetes	Corynebacteriales	Mycobacteriaceae	Mycolicibacterium	Mycolicibacterium mageritense	DSM 44476	10.1601/nm.31381	N	Y	2617271075	GCA_000612825		High quality
"Bacteria"	"Actinobacteria"	Actinomycetes	Corynebacteriales	Mycobacteriaceae	Mycolicibacterium	Mycolicibacterium malmesburyense	WCM 7299	10.1601/nm.31382	N	Y	2671180307	GCA_001050015		High quality
"Bacteria"	"Actinobacteria"	Actinomycetes	Corynebacteriales	Mycobacteriaceae	Mycolicibacterium	Mycolicibacterium monacense	852002-10379_SCH5584320	10.1601/nm.31383	N	N*	2808606641	GCA_001667465		High quality	>99% identical in 16S rRNA gene sequence to M. monacense B9-21-178T.
"Bacteria"	"Actinobacteria"	Actinomycetes	Corynebacteriales	Mycobacteriaceae	Mycolicibacterium	Mycolicibacterium neoaurum	ATCC 25795	10.1601/nm.31388	N	Y	2600255158	GCA_000724065		High quality
"Bacteria"	"Actinobacteria"	Actinomycetes	Corynebacteriales	Mycobacteriaceae	Mycolicibacterium	Mycolicibacterium neworleansense	ATCC 49404	10.1601/nm.31389	N	Y	2690315792	GCA_001245615		High quality
"Bacteria"	"Actinobacteria"	Actinomycetes	Corynebacteriales	Mycobacteriaceae	Mycolicibacterium	Mycolicibacterium novocastrense	JCM 18114	10.1601/nm.31390	N	Y	2724679286	GCA_001570485	27231354	High quality
"Bacteria"	"Actinobacteria"	Actinomycetes	Corynebacteriales	Mycobacteriaceae	Mycolicibacterium	Mycolicibacterium obuense	DSM 44075	10.1601/nm.31391	N	Y	2636415843	GCA_001044245	26079817	High quality
"Bacteria"	"Actinobacteria"	Actinomycetes	Corynebacteriales	Mycobacteriaceae	Mycolicibacterium	Mycolicibacterium peregrinum	CSUR P2098	10.1601/nm.31395	N	N*	2775507222	GCA_001403655		High quality	>99% identical in 16S rRNA gene sequence to M. peregrinum CIP 105382T.
"Bacteria"	"Actinobacteria"	Actinomycetes	Corynebacteriales	Mycobacteriaceae	Mycolicibacterium	Mycolicibacterium phlei	DSM 43239	10.1601/nm.31396	N	Y	2728369596	GCA_001582015	26941228	High quality
"Bacteria"	"Actinobacteria"	Actinomycetes	Corynebacteriales	Mycobacteriaceae	Mycolicibacterium	Mycolicibacterium porcinum	CSURP1564	10.1601/nm.31398	N	N*	2802429607	GCA_900289185	29674548	High quality	>99% identical in 16S rRNA gene sequence to M. porcinum E10241-1T.
"Bacteria"	"Actinobacteria"	Actinomycetes	Corynebacteriales	Mycobacteriaceae	Mycolicibacterium	Mycolicibacterium rhodesiae	JS60	10.1601/nm.31403	N	N*	2506783048	GCA_000230935		High quality	>99% identical in 16S rRNA gene sequence to M. rhodesiae DSM 44223T.
"Bacteria"	"Actinobacteria"	Actinomycetes	Corynebacteriales	Mycobacteriaceae	Mycolicibacterium	Mycolicibacterium rutilum	DSM 45405	10.1601/nm.31405	N	Y	2636415969	GCA_900108565		High quality
"Bacteria"	"Actinobacteria"	Actinomycetes	Corynebacteriales	Mycobacteriaceae	Mycolicibacterium	Mycolicibacterium senegalense	NCTC 4524	10.1601/nm.31408	N	N*	2808606681	GCA_900454115		High quality	>99% identical in 16S rRNA gene sequence to M. senegalense NCTC 10956T.
"Bacteria"	"Actinobacteria"	Actinomycetes	Corynebacteriales	Mycobacteriaceae	Mycolicibacterium	Mycolicibacterium septicum	DSM 44393	10.1601/nm.31409	N	Y	2551306423	(null)	23950116	High quality
"Bacteria"	"Actinobacteria"	Actinomycetes	Corynebacteriales	Mycobacteriaceae	Mycolicibacterium	Mycolicibacterium setense	DSM 45070	10.1601/nm.31410	N	Y	2648501822	GCA_000805385	25657273	High quality
"Bacteria"	"Actinobacteria"	Actinomycetes	Corynebacteriales	Mycobacteriaceae	Mycolicibacterium	Mycolicibacterium smegmatis	NCTC8159	10.1601/nm.31411	N	Y	2657245626	GCA_001457595		High quality
"Bacteria"	"Actinobacteria"	Actinomycetes	Corynebacteriales	Mycobacteriaceae	Mycolicibacterium	Mycolicibacterium thermoresistibile	NCTC 10409	10.1601/nm.31413	N	Y	2773858053	GCA_900187065		High quality
"Bacteria"	"Actinobacteria"	Actinomycetes	Corynebacteriales	Mycobacteriaceae	Mycolicibacterium	Mycolicibacterium vaccae	NBRC 14118	10.1601/nm.31416	N	Y	2731957598	GCA_001552715		High quality
"Bacteria"	"Actinobacteria"	Actinomycetes	Corynebacteriales	Mycobacteriaceae	Mycolicibacterium	Mycolicibacterium vanbaalenii	PYR-1	10.1601/nm.31417	N	Y	639633044	GCA_000015305		High quality
"Bacteria"	"Actinobacteria"	Actinomycetes	Corynebacteriales	Mycobacteriaceae	Mycolicibacterium	Mycolicibacterium vulneris	DSM 45247	10.1601/nm.31418	N	Y	2619619212	GCA_000612885	24812218	High quality	Untrustworthy as type (per NCBI).
"Bacteria"	"Actinobacteria"	Actinomycetes	Corynebacteriales	Mycobacteriaceae	Mycolicibacterium	Mycolicibacterium wolinskyi	CDC_01	10.1601/nm.31419	N	N*	2740892518	GCA_001545135	26988052	High quality	>99% identical in 16S rRNA gene sequence to M. wolinskyi ATCC 700010T.
"Bacteria"	"Actinobacteria"	Actinomycetes	Corynebacteriales	Nocardiaceae	Gordonia	Gordonia aichiensis	NBRC 108223	10.1601/nm.6289	N	Y	2523231036	GCA_000332975		High quality
"Bacteria"	"Actinobacteria"	Actinomycetes	Corynebacteriales	Nocardiaceae	Gordonia	Gordonia alkanivorans	NBRC 16433	10.1601/nm.6290	N	Y	2512047058	GCA_000225505		High quality
"Bacteria"	"Actinobacteria"	Actinomycetes	Corynebacteriales	Nocardiaceae	Gordonia	Gordonia amarae	NBRC 15530	10.1601/nm.6291	N	Y	2514885044	GCA_000241345		High quality
"Bacteria"	"Actinobacteria"	Actinomycetes	Corynebacteriales	Nocardiaceae	Gordonia	Gordonia amicalis	IEGM	10.1601/nm.6292	N	Y	2523231037	GCA_000332995		High quality
"Bacteria"	"Actinobacteria"	Actinomycetes	Corynebacteriales	Nocardiaceae	Gordonia	Gordonia araii	NBRC 100433	10.1601/nm.10216	N	Y	2519899569	GCA_000241265		High quality
"Bacteria"	"Actinobacteria"	Actinomycetes	Corynebacteriales	Nocardiaceae	Gordonia	Gordonia bronchialis	DSM 43247	10.1601/nm.6288	Y	Y	646311932	GCA_000024785	21304674	High quality
"Bacteria"	"Actinobacteria"	Actinomycetes	Corynebacteriales	Nocardiaceae	Gordonia	Gordonia desulfuricans	NBRC 100010	10.1601/nm.6293	N	Y	2731957553	GCA_001485495		High quality
"Bacteria"	"Actinobacteria"	Actinomycetes	Corynebacteriales	Nocardiaceae	Gordonia	Gordonia effusa	NBRC 100432	10.1601/nm.10217	N	Y	2523231038	GCA_000241305		High quality
"Bacteria"	"Actinobacteria"	Actinomycetes	Corynebacteriales	Nocardiaceae	Gordonia	Gordonia hirsuta	DSM 44140	10.1601/nm.6294	N	Y	2526164525	GCA_000420685		High quality
"Bacteria"	"Actinobacteria"	Actinomycetes	Corynebacteriales	Nocardiaceae	Gordonia	Gordonia hydrophobica	NBRC 16057	10.1601/nm.6295	N	Y	2675903489	GCA_001592365		High quality
"Bacteria"	"Actinobacteria"	Actinomycetes	Corynebacteriales	Nocardiaceae	Gordonia	Gordonia kroppenstedtii	DSM 45133	10.1601/nm.14535	N	Y	2519899672	GCA_000380485		High quality
"Bacteria"	"Actinobacteria"	Actinomycetes	Corynebacteriales	Nocardiaceae	Gordonia	Gordonia malaquae	DSM 45064	10.1601/nm.10748	N	Y	2639762576	GCA_900105435		High quality
"Bacteria"	"Actinobacteria"	Actinomycetes	Corynebacteriales	Nocardiaceae	Gordonia	Gordonia namibiensis	NBRC 108229	10.1601/nm.6296	N	Y	2523231041	GCA_000298235		High quality
"Bacteria"	"Actinobacteria"	Actinomycetes	Corynebacteriales	Nocardiaceae	Gordonia	Gordonia neofelifaecis	NRRL B-59395	10.1601/nm.20356	N	Y	651324037	GCA_000192435	21742880	High quality
"Bacteria"	"Actinobacteria"	Actinomycetes	Corynebacteriales	Nocardiaceae	Gordonia	Gordonia otitidis	NBRC 100426	10.1601/nm.9577	N	Y	2514885045	GCA_000248075		High quality
"Bacteria"	"Actinobacteria"	Actinomycetes	Corynebacteriales	Nocardiaceae	Gordonia	Gordonia paraffinivorans	NBRC 108238	10.1601/nm.6298	N	Y	2523231042	GCA_000344155		High quality
"Bacteria"	"Actinobacteria"	Actinomycetes	Corynebacteriales	Nocardiaceae	Gordonia	Gordonia phthalatica	QH-11	10.1601/nm.31097	N	Y	2648501237	GCA_001305675	29068282	High quality
"Bacteria"	"Actinobacteria"	Actinomycetes	Corynebacteriales	Nocardiaceae	Gordonia	Gordonia polyisoprenivorans	Kd2	10.1601/nm.6299	N	Y	2523231043	GCA_000241325		High quality
"Bacteria"	"Actinobacteria"	Actinomycetes	Corynebacteriales	Nocardiaceae	Gordonia	Gordonia rhizosphera	NBRC 16068	10.1601/nm.6300	N	Y	2523231044	GCA_000298195		High quality
"Bacteria"	"Actinobacteria"	Actinomycetes	Corynebacteriales	Nocardiaceae	Gordonia	Gordonia rubripertincta	NBRC 101908	10.1601/nm.6301	N	Y	2523231045	GCA_000327325		High quality
"Bacteria"	"Actinobacteria"	Actinomycetes	Corynebacteriales	Nocardiaceae	Gordonia	Gordonia shandongensis	DSM 45094	10.1601/nm.10749	N	Y	2524614582	GCA_000423025		High quality
"Bacteria"	"Actinobacteria"	Actinomycetes	Corynebacteriales	Nocardiaceae	Gordonia	Gordonia sihwensis	NBRC 108236	10.1601/nm.6302	N	Y	2523231046	GCA_000333035		High quality
"Bacteria"	"Actinobacteria"	Actinomycetes	Corynebacteriales	Nocardiaceae	Gordonia	Gordonia soli	NBRC 108243	10.1601/nm.10750	N	Y	2523231047	GCA_000334455		High quality
"Bacteria"	"Actinobacteria"	Actinomycetes	Corynebacteriales	Nocardiaceae	Gordonia	Gordonia sputi	NBRC 100414	10.1601/nm.6304	N	Y	2513237321	GCA_000248055		High quality
"Bacteria"	"Actinobacteria"	Actinomycetes	Corynebacteriales	Nocardiaceae	Gordonia	Gordonia terrae	NBRC 100016	10.1601/nm.6305	N	Y	2513237320	GCA_000248035		High quality
"Bacteria"	"Actinobacteria"	Actinomycetes	Corynebacteriales	Nocardiaceae	Gordonia	Gordonia westfalica	DSM 44215	10.1601/nm.6306	N	Y	2636416072	GCA_900105725		High quality
"Bacteria"	"Actinobacteria"	Actinomycetes	Corynebacteriales	Nocardiaceae	Millisia	Millisia brevis	NBRC 105863	10.1601/nm.9972	Y	Y	2731957593	GCA_001552615		High quality
"Bacteria"	"Actinobacteria"	Actinomycetes	Corynebacteriales	Nocardiaceae	Nocardia	Nocardia abscessus	NBRC 100374	10.1601/nm.6420	N	Y	2551306170	GCA_000308455		High quality
"Bacteria"	"Actinobacteria"	Actinomycetes	Corynebacteriales	Nocardiaceae	Nocardia	Nocardia acidivorans	NBRC 108247	10.1601/nm.10897	N	Y	2731957723	GCA_001625085		High quality
"Bacteria"	"Actinobacteria"	Actinomycetes	Corynebacteriales	Nocardiaceae	Nocardia	Nocardia africana	NBRC 100379	10.1601/nm.6421	N	Y	2731957722	GCA_001612635		High quality
"Bacteria"	"Actinobacteria"	Actinomycetes	Corynebacteriales	Nocardiaceae	Nocardia	Nocardia alba	NBRC 108234	10.1601/nm.8732	N	Y	2731957724	GCA_001612665		High quality
"Bacteria"	"Actinobacteria"	Actinomycetes	Corynebacteriales	Nocardiaceae	Nocardia	Nocardia amamiensis	NBRC 102102	10.1601/nm.11255	N	Y	2731957726	GCA_001612745		High quality
"Bacteria"	"Actinobacteria"	Actinomycetes	Corynebacteriales	Nocardiaceae	Nocardia	Nocardia anaemiae	NBRC 100462	10.1601/nm.9479	N	Y	2731957725	GCA_001612725		High quality
"Bacteria"	"Actinobacteria"	Actinomycetes	Corynebacteriales	Nocardiaceae	Nocardia	Nocardia aobensis	NBRC 100429	10.1601/nm.9292	N	Y	2563367077	GCA_000308375		High quality
"Bacteria"	"Actinobacteria"	Actinomycetes	Corynebacteriales	Nocardiaceae	Nocardia	Nocardia araoensis	NBRC 100135	10.1601/nm.8733	N	Y	2551306168	GCA_000308435		High quality
"Bacteria"	"Actinobacteria"	Actinomycetes	Corynebacteriales	Nocardiaceae	Nocardia	Nocardia arizonensis	NBRC 108935	10.1601/nm.29998	N	Y	2740892223	GCA_001618405		High quality
"Bacteria"	"Actinobacteria"	Actinomycetes	Corynebacteriales	Nocardiaceae	Nocardia	Nocardia arthritidis	NBRC 100137	10.1601/nm.8734	N	Y	2731957727	GCA_001612765		High quality
"Bacteria"	"Actinobacteria"	Actinomycetes	Corynebacteriales	Nocardiaceae	Nocardia	Nocardia asiatica	NBRC 100129	10.1601/nm.6423	N	Y	2551306156	GCA_000308415		High quality
"Bacteria"	"Actinobacteria"	Actinomycetes	Corynebacteriales	Nocardiaceae	Nocardia	Nocardia asteroides	DSM 43373	10.1601/nm.6419	Y	Y	2693429866	GCA_900114685		High quality
"Bacteria"	"Actinobacteria"	Actinomycetes	Corynebacteriales	Nocardiaceae	Nocardia	Nocardia beijingensis	NBRC 16342	10.1601/nm.6425	N	Y	2731957728	GCA_001612785		High quality
"Bacteria"	"Actinobacteria"	Actinomycetes	Corynebacteriales	Nocardiaceae	Nocardia	Nocardia brasiliensis	NBRC 14402	10.1601/nm.6426	N	Y	2551306171	GCA_000308475	24884595	High quality
"Bacteria"	"Actinobacteria"	Actinomycetes	Corynebacteriales	Nocardiaceae	Nocardia	Nocardia brevicatena	NBRC 12119	10.1601/nm.6427	N	Y	2551306159	GCA_000308495		High quality
"Bacteria"	"Actinobacteria"	Actinomycetes	Corynebacteriales	Nocardiaceae	Nocardia	Nocardia caishijiensis	NBRC 108228	10.1601/nm.6428	N	Y	2731957730	GCA_001612825		High quality
"Bacteria"	"Actinobacteria"	Actinomycetes	Corynebacteriales	Nocardiaceae	Nocardia	Nocardia carnea	NBRC 14403	10.1601/nm.6430	N	Y	2551306165	GCA_000308515		High quality
"Bacteria"	"Actinobacteria"	Actinomycetes	Corynebacteriales	Nocardiaceae	Nocardia	Nocardia cerradoensis	NBRC 101014	10.1601/nm.6432	N	Y	2551306173	GCA_000308535		High quality
"Bacteria"	"Actinobacteria"	Actinomycetes	Corynebacteriales	Nocardiaceae	Nocardia	Nocardia concava	NBRC 100430	10.1601/nm.9595	N	Y	2551306180	GCA_000308815		High quality
"Bacteria"	"Actinobacteria"	Actinomycetes	Corynebacteriales	Nocardiaceae	Nocardia	Nocardia coubleae	NBRC 108252	10.1601/nm.11224	N	Y	2731957729	GCA_001612805		High quality
"Bacteria"	"Actinobacteria"	Actinomycetes	Corynebacteriales	Nocardiaceae	Nocardia	Nocardia cyriacigeorgica	NBRC 100375	10.1601/nm.6437	N	Y	2551306157	GCA_000308555		High quality
"Bacteria"	"Actinobacteria"	Actinomycetes	Corynebacteriales	Nocardiaceae	Nocardia	Nocardia elegans	NBRC 108235	10.1601/nm.9495	N	Y	2731957731	GCA_001612845		High quality
"Bacteria"	"Actinobacteria"	Actinomycetes	Corynebacteriales	Nocardiaceae	Nocardia	Nocardia exalbida	NBRC 100660	10.1601/nm.10085	N	Y	2551306163	GCA_000308575		High quality
"Bacteria"	"Actinobacteria"	Actinomycetes	Corynebacteriales	Nocardiaceae	Nocardia	Nocardia farcinica	NBRC 15532	10.1601/nm.6438	N	Y	2731957735	GCA_001612925		High quality
"Bacteria"	"Actinobacteria"	Actinomycetes	Corynebacteriales	Nocardiaceae	Nocardia	Nocardia flavorosea	NBRC 108225	10.1601/nm.6439	N	Y	2731957753	GCA_001613385		High quality
"Bacteria"	"Actinobacteria"	Actinomycetes	Corynebacteriales	Nocardiaceae	Nocardia	Nocardia gamkensis	NBRC 108242	10.1601/nm.10898	N	Y	2731957738	GCA_001612985		High quality
"Bacteria"	"Actinobacteria"	Actinomycetes	Corynebacteriales	Nocardiaceae	Nocardia	Nocardia grenadensis	NBRC 108939	10.1601/nm.22911	N	Y	2731957754	GCA_001613445		High quality
"Bacteria"	"Actinobacteria"	Actinomycetes	Corynebacteriales	Nocardiaceae	Nocardia	Nocardia harenae	NBRC 108248	10.1601/nm.10275	N	Y	2731957733	GCA_001612885		High quality
"Bacteria"	"Actinobacteria"	Actinomycetes	Corynebacteriales	Nocardiaceae	Nocardia	Nocardia higoensis	NBRC 100133	10.1601/nm.8735	N	Y	2551306154	GCA_000308595		High quality
"Bacteria"	"Actinobacteria"	Actinomycetes	Corynebacteriales	Nocardiaceae	Nocardia	Nocardia ignorata	NBRC 108230	10.1601/nm.6443	N	Y	2731957734	GCA_001612905		High quality
"Bacteria"	"Actinobacteria"	Actinomycetes	Corynebacteriales	Nocardiaceae	Nocardia	Nocardia inohanensis	NBRC 100128	10.1601/nm.6444	N	Y	2731957736	GCA_001612945		High quality
"Bacteria"	"Actinobacteria"	Actinomycetes	Corynebacteriales	Nocardiaceae	Nocardia	Nocardia jejuensis	NBRC 103114	10.1601/nm.9925	N	Y	2681812981	GCA_001613145		High quality
"Bacteria"	"Actinobacteria"	Actinomycetes	Corynebacteriales	Nocardiaceae	Nocardia	Nocardia jiangxiensis	NBRC 101359	10.1601/nm.9581	N	Y	2563367078	GCA_000308615		High quality
"Bacteria"	"Actinobacteria"	Actinomycetes	Corynebacteriales	Nocardiaceae	Nocardia	Nocardia jinanensis	NBRC 108249	10.1601/nm.13475	N	Y	2731957740	GCA_001613025		Contaminated (per NCBI). High quality (per IMG). Used IMG assembly.
"Bacteria"	"Actinobacteria"	Actinomycetes	Corynebacteriales	Nocardiaceae	Nocardia	Nocardia kruczakiae	NBRC 101016	10.1601/nm.9280	N	Y	2731957737	GCA_001612965		High quality
"Bacteria"	"Actinobacteria"	Actinomycetes	Corynebacteriales	Nocardiaceae	Nocardia	Nocardia lijiangensis	NBRC 108240	10.1601/nm.10323	N	Y	2731957741	GCA_001613045		High quality
"Bacteria"	"Actinobacteria"	Actinomycetes	Corynebacteriales	Nocardiaceae	Nocardia	Nocardia mexicana	NBRC 108244	10.1601/nm.10076	N	Y	2698536635	GCA_001613165		High quality
"Bacteria"	"Actinobacteria"	Actinomycetes	Corynebacteriales	Nocardiaceae	Nocardia	Nocardia mikamii	NBRC 108933	10.1601/nm.20132	N	Y	2731957757	GCA_001613505		High quality
"Bacteria"	"Actinobacteria"	Actinomycetes	Corynebacteriales	Nocardiaceae	Nocardia	Nocardia miyunensis	NBRC 108239	10.1601/nm.9582	N	Y	2731957742	GCA_001613065		High quality
"Bacteria"	"Actinobacteria"	Actinomycetes	Corynebacteriales	Nocardiaceae	Nocardia	Nocardia niigatensis	NBRC 100131	10.1601/nm.6447	N	Y	2551306155	GCA_000308655		High quality
"Bacteria"	"Actinobacteria"	Actinomycetes	Corynebacteriales	Nocardiaceae	Nocardia	Nocardia niwae	NBRC 108934	10.1601/nm.21143	N	Y	2731957755	GCA_001613465		High quality
"Bacteria"	"Actinobacteria"	Actinomycetes	Corynebacteriales	Nocardiaceae	Nocardia	Nocardia nova	NBRC 15556	10.1601/nm.6448	N	Y	2731957739	GCA_001613005		High quality
"Bacteria"	"Actinobacteria"	Actinomycetes	Corynebacteriales	Nocardiaceae	Nocardia	Nocardia otitidiscaviarum	NBRC 14405	10.1601/nm.6450	N	Y	2563367076	GCA_000308635		High quality
"Bacteria"	"Actinobacteria"	Actinomycetes	Corynebacteriales	Nocardiaceae	Nocardia	Nocardia paucivorans	NBRC 100373	10.1601/nm.6451	N	Y	2551306169	GCA_000308675		High quality
"Bacteria"	"Actinobacteria"	Actinomycetes	Corynebacteriales	Nocardiaceae	Nocardia	Nocardia pneumoniae	NBRC 100136	10.1601/nm.8737	N	Y	2551306160	GCA_000308755		High quality
"Bacteria"	"Actinobacteria"	Actinomycetes	Corynebacteriales	Nocardiaceae	Nocardia	Nocardia pseudobrasiliensis	NBRC 108224	10.1601/nm.6454	N	Y	2731957744	GCA_001613105		High quality
"Bacteria"	"Actinobacteria"	Actinomycetes	Corynebacteriales	Nocardiaceae	Nocardia	Nocardia pseudovaccinii	NBRC 100343	10.1601/nm.6455	N	Y	2731957747	GCA_001613225		High quality
"Bacteria"	"Actinobacteria"	Actinomycetes	Corynebacteriales	Nocardiaceae	Nocardia	Nocardia rhamnosiphila	NBRC 108938	10.1601/nm.22757	N	Y	2731957756	GCA_001613485		High quality
"Bacteria"	"Actinobacteria"	Actinomycetes	Corynebacteriales	Nocardiaceae	Nocardia	Nocardia salmonicida	NBRC 13393	10.1601/nm.6459	N	Y	2731957743	GCA_001613085		High quality
"Bacteria"	"Actinobacteria"	Actinomycetes	Corynebacteriales	Nocardiaceae	Nocardia	Nocardia shimofusensis	NBRC 100134	10.1601/nm.8738	N	Y	2731957745	GCA_001613125		High quality
"Bacteria"	"Actinobacteria"	Actinomycetes	Corynebacteriales	Nocardiaceae	Nocardia	Nocardia takedensis	NBRC 100417	10.1601/nm.8740	N	Y	2551306172	GCA_000308695		High quality
"Bacteria"	"Actinobacteria"	Actinomycetes	Corynebacteriales	Nocardiaceae	Nocardia	Nocardia tenerifensis	NBRC 101015	10.1601/nm.6464	N	Y	2551306166	GCA_000308715		High quality
"Bacteria"	"Actinobacteria"	Actinomycetes	Corynebacteriales	Nocardiaceae	Nocardia	Nocardia terpenica	IFM 0406	10.1601/nm.11219	N	N*	2802429331	GCA_001625105	27979943	High quality	>99% identical in 16S rRNA gene sequence to N. terpenica IFM 0706T.
"Bacteria"	"Actinobacteria"	Actinomycetes	Corynebacteriales	Nocardiaceae	Nocardia	Nocardia testacea	NBRC 100365	10.1601/nm.8741	N	Y	2551306161	GCA_000308775		High quality
"Bacteria"	"Actinobacteria"	Actinomycetes	Corynebacteriales	Nocardiaceae	Nocardia	Nocardia thailandica	NBRC 100428	10.1601/nm.9293	N	Y	2551306162	GCA_000308795		High quality
"Bacteria"	"Actinobacteria"	Actinomycetes	Corynebacteriales	Nocardiaceae	Nocardia	Nocardia transvalensis	NBRC 15921	10.1601/nm.6465	N	Y	2551306177	GCA_000308875		High quality
"Bacteria"	"Actinobacteria"	Actinomycetes	Corynebacteriales	Nocardiaceae	Nocardia	Nocardia uniformis	NBRC 13702	10.1601/nm.6466	N	Y	2731957751	GCA_001613345		High quality
"Bacteria"	"Actinobacteria"	Actinomycetes	Corynebacteriales	Nocardiaceae	Nocardia	Nocardia vaccinii	NBRC 15922	10.1601/nm.6467	N	Y	2681812982	GCA_001613305		High quality
"Bacteria"	"Actinobacteria"	Actinomycetes	Corynebacteriales	Nocardiaceae	Nocardia	Nocardia vermiculata	NBRC 100427	10.1601/nm.9294	N	Y	2731957748	GCA_001613265		High quality
"Bacteria"	"Actinobacteria"	Actinomycetes	Corynebacteriales	Nocardiaceae	Nocardia	Nocardia veterana	NBRC 100344	10.1601/nm.6468	N	Y	2551306183	GCA_000308855		High quality
"Bacteria"	"Actinobacteria"	Actinomycetes	Corynebacteriales	Nocardiaceae	Nocardia	Nocardia vinacea	NBRC 16497	10.1601/nm.6469	N	Y	2551306192	GCA_000308835		High quality
"Bacteria"	"Actinobacteria"	Actinomycetes	Corynebacteriales	Nocardiaceae	Nocardia	Nocardia vulneris	NBRC 108936	10.1601/nm.26083	N	Y	2772190757	GCA_001613425		High quality
"Bacteria"	"Actinobacteria"	Actinomycetes	Corynebacteriales	Nocardiaceae	Nocardia	Nocardia xishanensis	NBRC 101358	10.1601/nm.8742	N	Y	2731957752	GCA_001613365		High quality
"Bacteria"	"Actinobacteria"	Actinomycetes	Corynebacteriales	Nocardiaceae	Nocardia	Nocardia yamanashiensis	NBRC 100130	10.1601/nm.6470	N	Y	2731957750	GCA_001613325		High quality
"Bacteria"	"Actinobacteria"	Actinomycetes	Corynebacteriales	Nocardiaceae	Rhodococcus	Rhodococcus corynebacterioides	DSM 20151	10.1601/nm.9261	N	Y	2744054539	GCA_001646675		High quality
"Bacteria"	"Actinobacteria"	Actinomycetes	Corynebacteriales	Nocardiaceae	Rhodococcus	Rhodococcus defluvii	Ca11	10.1601/nm.25179	N	Y	2751185900	GCA_000738775		High quality
"Bacteria"	"Actinobacteria"	Actinomycetes	Corynebacteriales	Nocardiaceae	Rhodococcus	Rhodococcus erythropolis	NBRC 15567	10.1601/nm.6481	N	Y	2731957592	GCA_001552595		High quality
"Bacteria"	"Actinobacteria"	Actinomycetes	Corynebacteriales	Nocardiaceae	Rhodococcus	Rhodococcus gordoniae	DSM 44689	10.1601/nm.6484	N	Y	2744054541	GCA_001646655		High quality
"Bacteria"	"Actinobacteria"	Actinomycetes	Corynebacteriales	Nocardiaceae	Rhodococcus	Rhodococcus imtechensis	RKJ300	10.1601/nm.10221	N	Y	2513237290	GCA_000260815	22689233	High quality
"Bacteria"	"Actinobacteria"	Actinomycetes	Corynebacteriales	Nocardiaceae	Rhodococcus	Rhodococcus jostii	DSM 44719	10.1601/nm.6485	N	Y	2642422554	GCA_900105375		High quality
"Bacteria"	"Actinobacteria"	Actinomycetes	Corynebacteriales	Nocardiaceae	Rhodococcus	Rhodococcus koreensis	DSM 44498	10.1601/nm.6486	N	Y	2634166362	GCA_900105905		High quality
"Bacteria"	"Actinobacteria"	Actinomycetes	Corynebacteriales	Nocardiaceae	Rhodococcus	Rhodococcus kroppenstedtii	DSM 44908	10.1601/nm.10021	N	Y	2693429870	GCA_900111805		High quality
"Bacteria"	"Actinobacteria"	Actinomycetes	Corynebacteriales	Nocardiaceae	Rhodococcus	Rhodococcus kyotonensis	JCM 23211	10.1601/nm.11344	N	Y	2675903021	GCA_900188125		High quality
"Bacteria"	"Actinobacteria"	Actinomycetes	Corynebacteriales	Nocardiaceae	Rhodococcus	Rhodococcus maanshanensis	DSM 44675	10.1601/nm.6488	N	Y	2675903023	GCA_900109405		High quality
"Bacteria"	"Actinobacteria"	Actinomycetes	Corynebacteriales	Nocardiaceae	Rhodococcus	Rhodococcus opacus	DSM 43205	10.1601/nm.6492	N	Y	2744054613	GCA_001646735		High quality
"Bacteria"	"Actinobacteria"	Actinomycetes	Corynebacteriales	Nocardiaceae	Rhodococcus	Rhodococcus phenolicus	DSM 44812	10.1601/nm.9917	N	Y	2744054614	GCA_001646785		High quality
"Bacteria"	"Actinobacteria"	Actinomycetes	Corynebacteriales	Nocardiaceae	Rhodococcus	Rhodococcus pyridinivorans	DSM 44555	10.1601/nm.6494	N	Y	2630969012	GCA_900105195		High quality
"Bacteria"	"Actinobacteria"	Actinomycetes	Corynebacteriales	Nocardiaceae	Rhodococcus	Rhodococcus rhodochrous	NBRC 16069	10.1601/nm.6472	Y	Y	2630968521	GCA_001047055		High quality
"Bacteria"	"Actinobacteria"	Actinomycetes	Corynebacteriales	Nocardiaceae	Rhodococcus	Rhodococcus ruber	NBRC 15591	10.1601/nm.6497	N	Y	2814123366	GCA_001894945		High quality
"Bacteria"	"Actinobacteria"	Actinomycetes	Corynebacteriales	Nocardiaceae	Rhodococcus	Rhodococcus triatomae	DSM 44892	10.1601/nm.9498	N	Y	2675903013	GCA_900099725		High quality
"Bacteria"	"Actinobacteria"	Actinomycetes	Corynebacteriales	Nocardiaceae	Rhodococcus	Rhodococcus tukisamuensis	JCM 11308	10.1601/nm.6501	N	Y	2675903015	GCA_900101735		High quality
"Bacteria"	"Actinobacteria"	Actinomycetes	Corynebacteriales	Nocardiaceae	Rhodococcus	Rhodococcus wratislaviensis	NBRC 100605	10.1601/nm.6502	N	Y	2563367138	GCA_000583735		High quality
"Bacteria"	"Actinobacteria"	Actinomycetes	Corynebacteriales	Nocardiaceae	Rhodococcus	Rhodococcus zopfii	NBRC 100606	10.1601/nm.6503	N	Y	(null)	GCA_001895025		High quality
"Bacteria"	"Actinobacteria"	Actinomycetes	Corynebacteriales	Nocardiaceae	Skermania	Skermania piniformis	NBRC 15059	10.1601/nm.6308	Y	Y	2731957601	GCA_001552855		High quality
"Bacteria"	"Actinobacteria"	Actinomycetes	Corynebacteriales	Nocardiaceae	Smaragdicoccus	Smaragdicoccus niigatensis	DSM 44881	10.1601/nm.11032	Y	Y	2519103184	GCA_000380645		High quality
"Bacteria"	"Actinobacteria"	Actinomycetes	Corynebacteriales	Nocardiaceae	Tomitella	Tomitella biformata	AHU 1821	10.1601/nm.20244	Y	Y	2585427829	GCA_000524475	24526642	High quality
"Bacteria"	"Actinobacteria"	Actinomycetes	Corynebacteriales	Nocardiaceae	Williamsia	Williamsia muralis	DSM 44343	10.1601/nm.6515	Y	Y	2781125608	(null)		High quality
"Bacteria"	"Actinobacteria"	Actinomycetes	Corynebacteriales	Segniliparaceae	Segniliparus	Segniliparus rotundus	DSM 44985	10.1601/nm.9501	Y	Y	646564566	GCA_000092825	21304703	High quality
"Bacteria"	"Actinobacteria"	Actinomycetes	Corynebacteriales	Tsukamurellaceae	Tsukamurella	Tsukamurella paurometabola	DSM 20162	10.1601/nm.6506	Y	Y	646564587	GCA_000092225	21886861	High quality
"Bacteria"	"Actinobacteria"	Actinomycetes	Micromonosporales	Micromonosporaceae	Actinoplanes	Actinoplanes atraurantiacus	CGMCC 4.6857	10.1601/nm.23394	N	Y	2675903134	GCA_900215205		High quality
"Bacteria"	"Actinobacteria"	Actinomycetes	Micromonosporales	Micromonosporaceae	Actinoplanes	Actinoplanes brasiliensis	DSM 43805	10.1601/nm.6544	N	Y	2756170300	(null)		High quality
"Bacteria"	"Actinobacteria"	Actinomycetes	Micromonosporales	Micromonosporaceae	Actinoplanes	Actinoplanes cyaneus	DSM 46137	10.1601/nm.6549	N	Y	2724679919	(null)		High quality
"Bacteria"	"Actinobacteria"	Actinomycetes	Micromonosporales	Micromonosporaceae	Actinoplanes	Actinoplanes derwentensis	DSM 43941	10.1601/nm.6551	N	Y	2634166338	GCA_900104725		High quality
"Bacteria"	"Actinobacteria"	Actinomycetes	Micromonosporales	Micromonosporaceae	Actinoplanes	Actinoplanes friuliensis	DSM 7358	10.1601/nm.6555	N	Y	2554235379	GCA_000494755	24637369	High quality
"Bacteria"	"Actinobacteria"	Actinomycetes	Micromonosporales	Micromonosporaceae	Actinoplanes	Actinoplanes globisporus	DSM 43857	10.1601/nm.6556	N	Y	2515154017	GCA_000379645		High quality
"Bacteria"	"Actinobacteria"	Actinomycetes	Micromonosporales	Micromonosporaceae	Actinoplanes	Actinoplanes italicus	DSM 43146	10.1601/nm.6558	N	Y	2728369518	(null)		High quality
"Bacteria"	"Actinobacteria"	Actinomycetes	Micromonosporales	Micromonosporaceae	Actinoplanes	Actinoplanes liguriensis	NRRL B-16723	10.1601/nm.10272	N	Y	2775506939	GCA_000715855		High quality (per IMG); high contig L50 ; low contig N50 (per NCBI).
"Bacteria"	"Actinobacteria"	Actinomycetes	Micromonosporales	Micromonosporaceae	Actinoplanes	Actinoplanes lutulentus	CGMCC 4.7090	10.1601/nm.25391	N	Y	2718217682	(null)		High quality
"Bacteria"	"Actinobacteria"	Actinomycetes	Micromonosporales	Micromonosporaceae	Actinoplanes	Actinoplanes missouriensis	NBRC 102363	10.1601/nm.6561	N	Y	2513237176	GCA_000284295	23407331	High quality
"Bacteria"	"Actinobacteria"	Actinomycetes	Micromonosporales	Micromonosporaceae	Actinoplanes	Actinoplanes philippinensis	DSM 43019	10.1601/nm.6541	Y	Y	2675903218	GCA_900113015		High quality
"Bacteria"	"Actinobacteria"	Actinomycetes	Micromonosporales	Micromonosporaceae	Actinoplanes	Actinoplanes rectilineatus	NRRL B-16090	10.1601/nm.6563	N	Y	2751185783	GCA_000962825		High quality
"Bacteria"	"Actinobacteria"	Actinomycetes	Micromonosporales	Micromonosporaceae	Actinoplanes	Actinoplanes regularis	DSM 43151	10.1601/nm.6564	N	Y	2724679777	GCA_900188005		High quality
"Bacteria"	"Actinobacteria"	Actinomycetes	Micromonosporales	Micromonosporaceae	Actinoplanes	Actinoplanes utahensis	NRRL 12052	10.1601/nm.6565	N	N*	2636415654	GCA_000785985	25573944	High quality	>99% identical in 16S rRNA gene sequence to A. utahensis IMSNU 20044T.
"Bacteria"	"Actinobacteria"	Actinomycetes	Micromonosporales	Micromonosporaceae	Actinoplanes	Actinoplanes xinjiangensis	DSM 45184	10.1601/nm.14817	N	Y	2695420963	(null)		High quality
"Bacteria"	"Actinobacteria"	Actinomycetes	Micromonosporales	Micromonosporaceae	Asanoa	Asanoa ferruginea	DSM 44099	10.1601/nm.6567	Y	Y	2778260948	(null)		High quality
"Bacteria"	"Actinobacteria"	Actinomycetes	Micromonosporales	Micromonosporaceae	Catellatospora	Catellatospora citrea	DSM 44097	10.1601/nm.10653	Y	Y	2756170263	(null)		High quality
"Bacteria"	"Actinobacteria"	Actinomycetes	Micromonosporales	Micromonosporaceae	Catelliglobosispora	Catelliglobosispora koreensis	DSM 44566	10.1601/nm.13029	Y	Y	2515154016	GCA_000379685		High quality
"Bacteria"	"Actinobacteria"	Actinomycetes	Micromonosporales	Micromonosporaceae	Catenuloplanes	Catenuloplanes japonicus	NRRL B-16061	10.1601/nm.6577	Y	Y	2772190661	GCA_000717135		High quality
"Bacteria"	"Actinobacteria"	Actinomycetes	Micromonosporales	Micromonosporaceae	Couchioplanes	Couchioplanes caeruleus	DSM 43634	10.1601/nm.10679	Y	Y	2784132177	(null)		High quality
"Bacteria"	"Actinobacteria"	Actinomycetes	Micromonosporales	Micromonosporaceae	Dactylosporangium	Dactylosporangium aurantiacum	NRRL B-8018	10.1601/nm.6588	Y	Y	2772190741	GCA_000716715		High quality
"Bacteria"	"Actinobacteria"	Actinomycetes	Micromonosporales	Micromonosporaceae	Hamadaea	Hamadaea tsunoensis	DSM 44101	10.1601/nm.13034	Y	Y	2523533533	GCA_000428945		High quality
"Bacteria"	"Actinobacteria"	Actinomycetes	Micromonosporales	Micromonosporaceae	Krasilnikovia	Krasilnikovia cinnamomea	DSM 45162	10.1601/nm.11453	Y	Y	2806310498	(null)		High quality
"Bacteria"	"Actinobacteria"	Actinomycetes	Micromonosporales	Micromonosporaceae	Longispora	Longispora albida	DSM 44784	10.1601/nm.6595	Y	Y	2515154011	GCA_000379825		High quality
"Bacteria"	"Actinobacteria"	Actinomycetes	Micromonosporales	Micromonosporaceae	Pseudosporangium	Pseudosporangium ferrugineum	DSM 45348	10.1601/nm.13763	Y	Y	2728369278	(null)		High quality
"Bacteria"	"Actinobacteria"	Actinomycetes	Micromonosporales	Micromonosporaceae	Salinispora	Salinispora arenicola	DSM 44819	10.1601/nm.9567	Y	Y	2814122978	(null)		High quality
"Bacteria"	"Actinobacteria"	Actinomycetes	Micromonosporales	Micromonosporaceae	Xiangella	Xiangella phaseoli	DSM 45730	10.1601/nm.24145	Y	Y	2728369481	(null)		High quality
"Bacteria"	"Actinobacteria"	Actinomycetes	Propionibacteriales	Propionibacteriaceae	Acidipropionibacterium	Acidipropionibacterium jensenii	DSM 20535	10.1601/nm.29150	Y	Y	2523533551	GCA_000425285		High quality
"Bacteria"	"Actinobacteria"	Actinomycetes	Propionibacteriales	Propionibacteriaceae	Aestuariimicrobium	Aestuariimicrobium kwangyangense	DSM 21549	10.1601/nm.11380	Y	Y	2523533600	GCA_000421525		High quality
"Bacteria"	"Actinobacteria"	Actinomycetes	Propionibacteriales	Propionibacteriaceae	Auraticoccus	Auraticoccus monumenti	DSM 23257	10.1601/nm.21380	Y	Y	2636415982	GCA_900101785		High quality
"Bacteria"	"Actinobacteria"	Actinomycetes	Propionibacteriales	Propionibacteriaceae	Cutibacterium	Cutibacterium acnes	DSM 1897	10.1601/nm.29157	Y	Y	2515154214	GCA_000472405		High quality
"Bacteria"	"Actinobacteria"	Actinomycetes	Propionibacteriales	Propionibacteriaceae	Cutibacterium	Cutibacterium avidum	VPI 0179	10.1601/nm.29158	N	Y	2513237389	GCA_000227295		High quality
"Bacteria"	"Actinobacteria"	Actinomycetes	Propionibacteriales	Propionibacteriaceae	Cutibacterium	Cutibacterium granulosum	VPI 0507	10.1601/nm.29159	N	Y	2602041680	GCA_000463665	24053623	High quality
"Bacteria"	"Actinobacteria"	Actinomycetes	Propionibacteriales	Propionibacteriaceae	Cutibacterium	Cutibacterium namnetense	NTS31307302	10.1601/nm.32754	N	Y	2744054862	GCA_001642025	27259292	High quality
"Bacteria"	"Actinobacteria"	Actinomycetes	Propionibacteriales	Propionibacteriaceae	Granulicoccus	Granulicoccus phenolivorans	DSM 17626	10.1601/nm.10753	Y	Y	2522572156	GCA_000423085		High quality
"Bacteria"	"Actinobacteria"	Actinomycetes	Propionibacteriales	Propionibacteriaceae	Luteococcus	Luteococcus japonicus	DSM 10546	10.1601/nm.6626	Y	Y	2781126037	(null)		High quality
"Bacteria"	"Actinobacteria"	Actinomycetes	Propionibacteriales	Propionibacteriaceae	Microlunatus	Microlunatus phosphovorus	NM-1	10.1601/nm.6630	Y	Y	650716058	GCA_000270245		High quality
"Bacteria"	"Actinobacteria"	Actinomycetes	Propionibacteriales	Propionibacteriaceae	Micropruina	Micropruina glycogenica	1	10.1601/nm.6667	N*	N*	2788500328	GCA_900289045		High quality	>99% identical in 16S rRNA gene sequence to the type species M. glycogenica JCM 10248T.
"Bacteria"	"Actinobacteria"	Actinomycetes	Propionibacteriales	Propionibacteriaceae	Naumannella	Naumannella halotolerans	DSM 24323	10.1601/nm.23584	Y	Y	2731957515	(null)		High quality
"Bacteria"	"Actinobacteria"	Actinomycetes	Propionibacteriales	Propionibacteriaceae	Propionibacterium	Propionibacterium freudenreichii	DSM 20271	10.1601/nm.10963	Y	Y	2627853667	GCA_000940845	26500719	High quality
"Bacteria"	"Actinobacteria"	Actinomycetes	Propionibacteriales	Propionibacteriaceae	Propionicicella	Propionicicella superfundia	DSM 22317	10.1601/nm.10326	Y	Y	2523231070	GCA_000423465		High quality
"Bacteria"	"Actinobacteria"	Actinomycetes	Propionibacteriales	Propionibacteriaceae	Propioniciclava	Propioniciclava tarda	DSM 22130	10.1601/nm.22534	Y	Y	2724679781	GCA_900182665		High quality
"Bacteria"	"Actinobacteria"	Actinomycetes	Propionibacteriales	Propionibacteriaceae	Propionicimonas	Propionicimonas paludicola	DSM 15597	10.1601/nm.6671	Y	Y	2627853595	(null)		High quality
"Bacteria"	"Actinobacteria"	Actinomycetes	Propionibacteriales	Propionibacteriaceae	Propionimicrobium	Propionimicrobium lymphophilum	DSM 4903	10.1601/nm.6634	Y	Y	2523533555	GCA_000423485		High quality
"Bacteria"	"Actinobacteria"	Actinomycetes	Propionibacteriales	Propionibacteriaceae	Pseudopropionibacterium	Pseudopropionibacterium propionicum	NBRC 14587	10.1601/nm.29161	Y	Y	2731957689	GCA_001592325		High quality
"Bacteria"	"Actinobacteria"	Actinomycetes	Propionibacteriales	Propionibacteriaceae	Raineyella	Raineyella antarctica	LZ-22	10.1601/nm.29502	Y	Y	2651870304	GCA_900092135		High quality
"Bacteria"	"Actinobacteria"	Actinomycetes	Propionibacteriales	Propionibacteriaceae	Tessaracoccus	Tessaracoccus bendigoensis	DSM 12906	10.1601/nm.6636	Y	Y	2585427598	GCA_900141915		High quality
"Bacteria"	"Actinobacteria"	Actinomycetes	Pseudonocardiales	Pseudonocardiaceae	Actinomycetospora	Actinomycetospora chiangmaiensis	DSM 45062	10.1601/nm.13685	Y	Y	2515154015	GCA_000379625		High quality
"Bacteria"	"Actinobacteria"	Actinomycetes	Pseudonocardiales	Pseudonocardiaceae	Actinosynnema	Actinosynnema mirum	DSM 43827	10.1601/nm.6776	Y	Y	644736323	GCA_000023245	21304636	High quality
"Bacteria"	"Actinobacteria"	Actinomycetes	Pseudonocardiales	Pseudonocardiaceae	Allokutzneria	Allokutzneria albata	DSM 44149	10.1601/nm.13027	Y	Y	2634166198	GCA_900103775		High quality
"Bacteria"	"Actinobacteria"	Actinomycetes	Pseudonocardiales	Pseudonocardiaceae	Amycolatopsis	Amycolatopsis alba	DSM 44262	10.1601/nm.6705	N	Y	2516143008	GCA_000384215		High quality
"Bacteria"	"Actinobacteria"	Actinomycetes	Pseudonocardiales	Pseudonocardiaceae	Amycolatopsis	Amycolatopsis australiensis	DSM 44671	10.1601/nm.10595	N	Y	2642422517	GCA_900119165		High quality
"Bacteria"	"Actinobacteria"	Actinomycetes	Pseudonocardiales	Pseudonocardiaceae	Amycolatopsis	Amycolatopsis azurea	DSM 43854	10.1601/nm.6707	N	Y	2537562147	GCA_000340415		High quality
"Bacteria"	"Actinobacteria"	Actinomycetes	Pseudonocardiales	Pseudonocardiaceae	Amycolatopsis	Amycolatopsis balhimycina	FH 1894	10.1601/nm.6708	N	Y	2517434013	GCA_000384295		High quality
"Bacteria"	"Actinobacteria"	Actinomycetes	Pseudonocardiales	Pseudonocardiaceae	Amycolatopsis	Amycolatopsis benzoatilytica	DSM 43387	10.1601/nm.9822	N	Y	2517287020	GCA_000383915		High quality
"Bacteria"	"Actinobacteria"	Actinomycetes	Pseudonocardiales	Pseudonocardiaceae	Amycolatopsis	Amycolatopsis decaplanina	DSM 44594	10.1601/nm.6711	N	Y	2545824682	GCA_000342005	23558534	High quality
"Bacteria"	"Actinobacteria"	Actinomycetes	Pseudonocardiales	Pseudonocardiaceae	Amycolatopsis	Amycolatopsis eurytherma	DSM 44348	10.1601/nm.6710	N	Y	2778260928	(null)		High quality
"Bacteria"	"Actinobacteria"	Actinomycetes	Pseudonocardiales	Pseudonocardiaceae	Amycolatopsis	Amycolatopsis japonica	MG417-CF17	10.1601/nm.6713	N	Y	2585427649	GCA_000732925	25193710	High quality
"Bacteria"	"Actinobacteria"	Actinomycetes	Pseudonocardiales	Pseudonocardiaceae	Amycolatopsis	Amycolatopsis jejuensis	NRRL B-24427	10.1601/nm.9922	N	Y	2751185827	GCA_000717335		High quality
"Bacteria"	"Actinobacteria"	Actinomycetes	Pseudonocardiales	Pseudonocardiaceae	Amycolatopsis	Amycolatopsis keratiniphila keratiniphila	DSM 44409	10.1601/nm.6716	N	Y	2772190668	GCA_001620365		High quality
"Bacteria"	"Actinobacteria"	Actinomycetes	Pseudonocardiales	Pseudonocardiaceae	Amycolatopsis	Amycolatopsis keratiniphila nogabecina	DSM 44586	10.1601/nm.6717	N	Y	2634166275	GCA_900105855		High quality
"Bacteria"	"Actinobacteria"	Actinomycetes	Pseudonocardiales	Pseudonocardiaceae	Amycolatopsis	Amycolatopsis lurida	DSM 43134	10.1601/nm.6718	N	Y	2634166339	GCA_900105055		High quality
"Bacteria"	"Actinobacteria"	Actinomycetes	Pseudonocardiales	Pseudonocardiaceae	Amycolatopsis	Amycolatopsis marina	CGMCC 4.3568	10.1601/nm.14120	N	Y	2667527405	GCA_900111885		High quality
"Bacteria"	"Actinobacteria"	Actinomycetes	Pseudonocardiales	Pseudonocardiaceae	Amycolatopsis	Amycolatopsis mediterranei	S699	10.1601/nm.6719	N	Y	2511231181	GCA_000220945	21914879	High quality
"Bacteria"	"Actinobacteria"	Actinomycetes	Pseudonocardiales	Pseudonocardiaceae	Amycolatopsis	Amycolatopsis methanolica	239	10.1601/nm.6720	N	Y	2517572242	GCA_000371885		High quality
"Bacteria"	"Actinobacteria"	Actinomycetes	Pseudonocardiales	Pseudonocardiaceae	Amycolatopsis	Amycolatopsis nigrescens	CSC17Ta-90	10.1601/nm.10596	N	Y	2515075013	GCA_000384315		High quality
"Bacteria"	"Actinobacteria"	Actinomycetes	Pseudonocardiales	Pseudonocardiaceae	Amycolatopsis	Amycolatopsis orientalis	DSM 40040	10.1601/nm.10597	Y	Y	2554235102	GCA_000478275	23814036	High quality
"Bacteria"	"Actinobacteria"	Actinomycetes	Pseudonocardiales	Pseudonocardiaceae	Amycolatopsis	Amycolatopsis pretoriensis	DSM 44654	10.1601/nm.6722	N	Y	2675903153	GCA_900107925		High quality
"Bacteria"	"Actinobacteria"	Actinomycetes	Pseudonocardiales	Pseudonocardiaceae	Amycolatopsis	Amycolatopsis regifaucium	DSM 45072	10.1601/nm.11489	N	Y	2634166327	GCA_900113515		High quality
"Bacteria"	"Actinobacteria"	Actinomycetes	Pseudonocardiales	Pseudonocardiaceae	Amycolatopsis	Amycolatopsis rubida	DSM 44637	10.1601/nm.6723	N	Y	2675903692	GCA_900115345		High quality
"Bacteria"	"Actinobacteria"	Actinomycetes	Pseudonocardiales	Pseudonocardiaceae	Amycolatopsis	Amycolatopsis saalfeldensis	DSM 44993	10.1601/nm.11265	N	Y	2634166333	GCA_900110575		High quality
"Bacteria"	"Actinobacteria"	Actinomycetes	Pseudonocardiales	Pseudonocardiaceae	Amycolatopsis	Amycolatopsis sacchari	DSM 44468	10.1601/nm.6725	N	Y	2675903226	GCA_900114035		High quality
"Bacteria"	"Actinobacteria"	Actinomycetes	Pseudonocardiales	Pseudonocardiaceae	Amycolatopsis	Amycolatopsis sulphurea	DSM 46092	10.1601/nm.6726	N	Y	2630968289	(null)		High quality
"Bacteria"	"Actinobacteria"	Actinomycetes	Pseudonocardiales	Pseudonocardiaceae	Amycolatopsis	Amycolatopsis taiwanensis	DSM 45107	10.1601/nm.10215	N	Y	2515154032	GCA_000519205		High quality
"Bacteria"	"Actinobacteria"	Actinomycetes	Pseudonocardiales	Pseudonocardiaceae	Amycolatopsis	Amycolatopsis thermoflava	N1165	10.1601/nm.6727	N	Y	2512564010	GCA_000473265		High quality
"Bacteria"	"Actinobacteria"	Actinomycetes	Pseudonocardiales	Pseudonocardiaceae	Amycolatopsis	Amycolatopsis tolypomycina	DSM 44544	10.1601/nm.6728	N	Y	2634166899	GCA_900105945		High quality
"Bacteria"	"Actinobacteria"	Actinomycetes	Pseudonocardiales	Pseudonocardiaceae	Amycolatopsis	Amycolatopsis vancoresmycina	DSM 44592	10.1601/nm.6729	N	Y	2545824680	GCA_000388135		High quality
"Bacteria"	"Actinobacteria"	Actinomycetes	Pseudonocardiales	Pseudonocardiaceae	Amycolatopsis	Amycolatopsis xylanica	CPCC 202699	10.1601/nm.20082	N	Y	2675903050	GCA_900107045		High quality
"Bacteria"	"Actinobacteria"	Actinomycetes	Pseudonocardiales	Pseudonocardiaceae	Goodfellowiella	Goodfellowiella coeruleoviolacea	DSM 43935	10.1601/nm.13033	Y	Y	2596583534	(null)		High quality
"Bacteria"	"Actinobacteria"	Actinomycetes	Pseudonocardiales	Pseudonocardiaceae	Haloechinothrix	Haloechinothrix alba	DSM 45207	10.1601/nm.20086	Y	Y	2724679784	GCA_900188115		High quality
"Bacteria"	"Actinobacteria"	Actinomycetes	Pseudonocardiales	Pseudonocardiaceae	Kibdelosporangium	Kibdelosporangium aridum	DSM 43828	10.1601/nm.10788	Y	Y	2595698251	GCA_900176515		High quality
"Bacteria"	"Actinobacteria"	Actinomycetes	Pseudonocardiales	Pseudonocardiaceae	Labedaea	Labedaea rhizosphaerae	DSM 45361	10.1601/nm.23218	Y	Y	2795385470	(null)		High quality
"Bacteria"	"Actinobacteria"	Actinomycetes	Pseudonocardiales	Pseudonocardiaceae	Prauserella	Prauserella aidingensis	DSM 45266	10.1601/nm.14884	N	Y	2596583537	(null)		High quality
"Bacteria"	"Actinobacteria"	Actinomycetes	Pseudonocardiales	Pseudonocardiaceae	Prauserella	Prauserella alba	DSM 44590	10.1601/nm.6744	N	Y	2596583529	(null)		High quality
"Bacteria"	"Actinobacteria"	Actinomycetes	Pseudonocardiales	Pseudonocardiaceae	Prauserella	Prauserella halophila	DSM 44617	10.1601/nm.6745	N	Y	2596583595	(null)		High quality
"Bacteria"	"Actinobacteria"	Actinomycetes	Pseudonocardiales	Pseudonocardiaceae	Prauserella	Prauserella marina	DSM 45268	10.1601/nm.17863	N	Y	2770939488	(null)		High quality
"Bacteria"	"Actinobacteria"	Actinomycetes	Pseudonocardiales	Pseudonocardiaceae	Prauserella	Prauserella muralis	DSM 45305	10.1601/nm.16846	N	Y	2818991319	(null)		High quality
"Bacteria"	"Actinobacteria"	Actinomycetes	Pseudonocardiales	Pseudonocardiaceae	Prauserella	Prauserella rugosa	DSM 43194	10.1601/nm.6743	Y	Y	2585427562	(null)		High quality
"Bacteria"	"Actinobacteria"	Actinomycetes	Pseudonocardiales	Pseudonocardiaceae	Prauserella	Prauserella salsuginis	DSM 45264	10.1601/nm.14882	N	Y	2596583569	(null)		High quality
"Bacteria"	"Actinobacteria"	Actinomycetes	Pseudonocardiales	Pseudonocardiaceae	Prauserella	Prauserella shujinwangii	CGMCC 4.7125	10.1601/nm.26014	N	Y	2718217639	(null)		High quality
"Bacteria"	"Actinobacteria"	Actinomycetes	Pseudonocardiales	Pseudonocardiaceae	Pseudonocardia	Pseudonocardia acaciae	DSM 45401	10.1601/nm.14339	N	Y	2558860112	GCA_000620785		High quality
"Bacteria"	"Actinobacteria"	Actinomycetes	Pseudonocardiales	Pseudonocardiaceae	Pseudonocardia	Pseudonocardia alni	DSM 44104	10.1601/nm.6677	N	Y	2627854291	(null)		High quality
"Bacteria"	"Actinobacteria"	Actinomycetes	Pseudonocardiales	Pseudonocardiaceae	Pseudonocardia	Pseudonocardia ammonioxydans	CGMCC 4.1877	10.1601/nm.9924	N	Y	2671180038	GCA_900115005		High quality
"Bacteria"	"Actinobacteria"	Actinomycetes	Pseudonocardiales	Pseudonocardiaceae	Pseudonocardia	Pseudonocardia asaccharolytica	DSM 44247	10.1601/nm.6678	N	Y	2522572182	GCA_000423625		High quality
"Bacteria"	"Actinobacteria"	Actinomycetes	Pseudonocardiales	Pseudonocardiaceae	Pseudonocardia	Pseudonocardia dioxanivorans	CB1190	10.1601/nm.9304	N	Y	651053061	GCA_000196675	21725009	High quality
"Bacteria"	"Actinobacteria"	Actinomycetes	Pseudonocardiales	Pseudonocardiaceae	Pseudonocardia	Pseudonocardia endophytica	DSM 44969	10.1601/nm.14129	N	Y	2806310577	(null)		High quality
"Bacteria"	"Actinobacteria"	Actinomycetes	Pseudonocardiales	Pseudonocardiaceae	Pseudonocardia	Pseudonocardia kunmingensis	DSM 45301	10.1601/nm.22532	N	Y	2816332139	(null)		High quality
"Bacteria"	"Actinobacteria"	Actinomycetes	Pseudonocardiales	Pseudonocardiaceae	Pseudonocardia	Pseudonocardia oroxyli	CGMCC 4.3143	10.1601/nm.10274	N	Y	2667527404	GCA_900102195		High quality
"Bacteria"	"Actinobacteria"	Actinomycetes	Pseudonocardiales	Pseudonocardiaceae	Pseudonocardia	Pseudonocardia spinosispora	DSM 44797	10.1601/nm.6691	N	Y	2524614769	GCA_000429025		High quality
"Bacteria"	"Actinobacteria"	Actinomycetes	Pseudonocardiales	Pseudonocardiaceae	Pseudonocardia	Pseudonocardia thermophila	DSM 43832	10.1601/nm.6675	Y	Y	2700988696	GCA_900142365		High quality
"Bacteria"	"Actinobacteria"	Actinomycetes	Pseudonocardiales	Pseudonocardiaceae	Sciscionella	Sciscionella marina	DSM 45152	10.1601/nm.13773	Y	Y	2515154143	GCA_000379465		High quality
"Bacteria"	"Actinobacteria"	Actinomycetes	Pseudonocardiales	Pseudonocardiaceae	Streptoalloteichus	Streptoalloteichus hindustanus	DSM 44523	10.1601/nm.6768	Y	Y	2695420942	GCA_900129375		High quality
"Bacteria"	"Actinobacteria"	Actinomycetes	Pseudonocardiales	Pseudonocardiaceae	Thermocrispum	Thermocrispum municipale	DSM 44069	10.1601/nm.6772	Y	Y	2513237119	GCA_000427825		High quality
"Bacteria"	"Actinobacteria"	Actinomycetes	Pseudonocardiales	Pseudonocardiaceae	Umezawaea	Umezawaea tangerina	DSM 44720	10.1601/nm.11534	Y	Y	2728369483	(null)		High quality
"Bacteria"	"Actinobacteria"	Actinomycetes	Streptosporangiales	Nocardiopsaceae	Allosalinactinospora	Allosalinactinospora lopnorensis	CA15-2	10.1601/nm.26240	Y	Y	2636415737	GCA_000981225	26864220	High quality
"Bacteria"	"Actinobacteria"	Actinomycetes	Streptosporangiales	Nocardiopsaceae	Haloactinospora	Haloactinospora alba	DSM 45015	10.1601/nm.13723	Y	Y	2818991471	(null)		High quality
"Bacteria"	"Actinobacteria"	Actinomycetes	Streptosporangiales	Nocardiopsaceae	Marinactinospora	Marinactinospora thermotolerans	DSM 45154	10.1601/nm.14246	Y	Y	2524614583	(null)		High quality
"Bacteria"	"Actinobacteria"	Actinomycetes	Streptosporangiales	Nocardiopsaceae	Murinocardiopsis	Murinocardiopsis flavida	DSM 45312	10.1601/nm.19975	Y	Y	2728369519	(null)		High quality
"Bacteria"	"Actinobacteria"	Actinomycetes	Streptosporangiales	Nocardiopsaceae	Nocardiopsis	Nocardiopsis alba	DSM 43377	10.1601/nm.10903	N	Y	2551306665	GCA_000341225	23626695	High quality
"Bacteria"	"Actinobacteria"	Actinomycetes	Streptosporangiales	Nocardiopsaceae	Nocardiopsis	Nocardiopsis alkaliphila	YIM 80379	10.1601/nm.7535	N	Y	2551306677	GCA_000341005	23626695	High quality
"Bacteria"	"Actinobacteria"	Actinomycetes	Streptosporangiales	Nocardiopsaceae	Nocardiopsis	Nocardiopsis chromatogenes	YIM 90109	10.1601/nm.10026	N	Y	2551306678	GCA_000341185	23626695	High quality
"Bacteria"	"Actinobacteria"	Actinomycetes	Streptosporangiales	Nocardiopsaceae	Nocardiopsis	Nocardiopsis dassonvillei albirubida	NBRC 13392	10.1601/nm.7528	N	Y	2731957597	GCA_001552695		High quality	Untrustworthy as type (per NCBI).
"Bacteria"	"Actinobacteria"	Actinomycetes	Streptosporangiales	Nocardiopsaceae	Nocardiopsis	Nocardiopsis dassonvillei dassonvillei	DSM 43111	10.1601/nm.7527	Y	Y	646564557	GCA_000092985	21304737	High quality
"Bacteria"	"Actinobacteria"	Actinomycetes	Streptosporangiales	Nocardiopsaceae	Nocardiopsis	Nocardiopsis flavescens	CGMCC 4.5723	10.1601/nm.22679	N	Y	2675903133	GCA_900141985		High quality
"Bacteria"	"Actinobacteria"	Actinomycetes	Streptosporangiales	Nocardiopsaceae	Nocardiopsis	Nocardiopsis ganjiahuensis	DSM 45031	10.1601/nm.13489	N	Y	2554235030	GCA_000341085	23626695	High quality
"Bacteria"	"Actinobacteria"	Actinomycetes	Streptosporangiales	Nocardiopsaceae	Nocardiopsis	Nocardiopsis gilva	YIM 90087	10.1601/nm.10023	N	Y	2554235033	GCA_000341165	23626695	High quality
"Bacteria"	"Actinobacteria"	Actinomycetes	Streptosporangiales	Nocardiopsaceae	Nocardiopsis	Nocardiopsis halophila	DSM 44494	10.1601/nm.7541	N	Y	2554235470	GCA_000341245	23626695	High quality
"Bacteria"	"Actinobacteria"	Actinomycetes	Streptosporangiales	Nocardiopsaceae	Nocardiopsis	Nocardiopsis halotolerans	DSM 44410	10.1601/nm.7542	N	Y	2554235027	GCA_000341065	23626695	High quality
"Bacteria"	"Actinobacteria"	Actinomycetes	Streptosporangiales	Nocardiopsaceae	Nocardiopsis	Nocardiopsis kunsanensis	DSM 44524	10.1601/nm.7543	N	Y	2551306680	GCA_000340965	23626695	High quality
"Bacteria"	"Actinobacteria"	Actinomycetes	Streptosporangiales	Nocardiopsaceae	Nocardiopsis	Nocardiopsis listeri	NBRC 13360	10.1601/nm.7544	N	Y	2731957603	GCA_001570765		High quality
"Bacteria"	"Actinobacteria"	Actinomycetes	Streptosporangiales	Nocardiopsaceae	Nocardiopsis	Nocardiopsis lucentensis	DSM 44048	10.1601/nm.7546	N	Y	2554235034	GCA_000341125	23626695	High quality
"Bacteria"	"Actinobacteria"	Actinomycetes	Streptosporangiales	Nocardiopsaceae	Nocardiopsis	Nocardiopsis potens	DSM 45234	10.1601/nm.14809	N	Y	2554235031	GCA_000341105	23626695	High quality
"Bacteria"	"Actinobacteria"	Actinomycetes	Streptosporangiales	Nocardiopsaceae	Nocardiopsis	Nocardiopsis prasina	DSM 43845	10.1601/nm.7549	N	Y	2554235032	GCA_000341265	23626695	High quality
"Bacteria"	"Actinobacteria"	Actinomycetes	Streptosporangiales	Nocardiopsaceae	Nocardiopsis	Nocardiopsis salina	YIM 90010	10.1601/nm.8745	N	Y	2551306679	GCA_000341025	23626695	High quality
"Bacteria"	"Actinobacteria"	Actinomycetes	Streptosporangiales	Nocardiopsaceae	Nocardiopsis	Nocardiopsis synnemataformans	DSM 44143	10.1601/nm.7550	N	Y	2554235028	GCA_000340945	23626695	High quality
"Bacteria"	"Actinobacteria"	Actinomycetes	Streptosporangiales	Nocardiopsaceae	Nocardiopsis	Nocardiopsis trehalosi	NBRC 14201	10.1601/nm.7552	N	Y	2731957590	GCA_001552555		High quality
"Bacteria"	"Actinobacteria"	Actinomycetes	Streptosporangiales	Nocardiopsaceae	Nocardiopsis	Nocardiopsis valliformis	DSM 45023	10.1601/nm.13491	N	Y	2554235029	GCA_000340985	23626695	High quality
"Bacteria"	"Actinobacteria"	Actinomycetes	Streptosporangiales	Nocardiopsaceae	Nocardiopsis	Nocardiopsis xinjiangensis	YIM 90004	10.1601/nm.7555	N	Y	2551306681	GCA_000341145	23626695	High quality
"Bacteria"	"Actinobacteria"	Actinomycetes	Streptosporangiales	Streptosporangiaceae	Microbispora	Microbispora rosea	ATCC 12950	10.1601/nm.10866	Y	Y	2681812892	GCA_900156315		High quality
"Bacteria"	"Actinobacteria"	Actinomycetes	Streptosporangiales	Streptosporangiaceae	Nonomuraea	Nonomuraea candida	NRRL B-24552	10.1601/nm.13492	N	Y	2775506921	GCA_000725485		High quality
"Bacteria"	"Actinobacteria"	Actinomycetes	Streptosporangiales	Streptosporangiaceae	Nonomuraea	Nonomuraea coxensis	DSM 45129	10.1601/nm.11230	N	Y	2515154141	GCA_000379885		High quality
"Bacteria"	"Actinobacteria"	Actinomycetes	Streptosporangiales	Streptosporangiaceae	Nonomuraea	Nonomuraea fuscirosea	CGMCC 4.7104	10.1601/nm.25274	N	Y	2718217636	(null)		High quality
"Bacteria"	"Actinobacteria"	Actinomycetes	Streptosporangiales	Streptosporangiaceae	Nonomuraea	Nonomuraea jiangxiensis	CGMCC 4.6533	10.1601/nm.23089	N	Y	2675903065	GCA_900099965		Low quality (per IMG); High quality (NCBI).
"Bacteria"	"Actinobacteria"	Actinomycetes	Streptosporangiales	Streptosporangiaceae	Nonomuraea	Nonomuraea maritima	CGMCC 4.5681	10.1601/nm.22683	N	Y	2675903066	GCA_900100395		High quality
"Bacteria"	"Actinobacteria"	Actinomycetes	Streptosporangiales	Streptosporangiaceae	Nonomuraea	Nonomuraea polychroma	DSM 43925	10.1601/nm.7503	N	Y	2808606959	(null)		High quality
"Bacteria"	"Actinobacteria"	Actinomycetes	Streptosporangiales	Streptosporangiaceae	Nonomuraea	Nonomuraea pusilla	DSM 43357	10.1601/nm.7494	Y	Y	2599185218	GCA_900109355		High quality
"Bacteria"	"Actinobacteria"	Actinomycetes	Streptosporangiales	Streptosporangiaceae	Nonomuraea	Nonomuraea solani	CGMCC 4.7037	10.1601/nm.24303	N	Y	2675903140	GCA_900108335		High quality
"Bacteria"	"Actinobacteria"	Actinomycetes	Streptosporangiales	Streptosporangiaceae	Nonomuraea	Nonomuraea wenchangensis	CGMCC 4.5598	10.1601/nm.21812	N	Y	2675903060	GCA_900111685		High quality
"Bacteria"	"Actinobacteria"	Actinomycetes	Streptosporangiales	Streptosporangiaceae	Streptosporangium	Streptosporangium roseum	DSM 43021	10.1601/nm.7429	Y	Y	646311958	GCA_000024865	21304675	High quality
"Bacteria"	"Actinobacteria"	Actinomycetes	Streptosporangiales	Streptosporangiaceae	Thermopolyspora	Thermopolyspora flexuosa	DSM 43186	10.1601/nm.9270	Y	Y	2818991417	(null)		High quality
"Bacteria"	"Actinobacteria"	Actinomycetes	Streptosporangiales	Thermomonosporaceae	Actinocorallia	Actinocorallia herbida	DSM 44254	10.1601/nm.7733	Y	Y	2784132147	(null)		High quality
"Bacteria"	"Actinobacteria"	Actinomycetes	Streptosporangiales	Thermomonosporaceae	Actinomadura	Actinomadura atramentaria	DSM 43919	10.1601/nm.7575	N	Y	2519899649	GCA_000381885		High quality
"Bacteria"	"Actinobacteria"	Actinomycetes	Streptosporangiales	Thermomonosporaceae	Actinomadura	Actinomadura chibensis	NBRC 106107	10.1601/nm.13192	N	Y	2675903560	GCA_001552135		High quality
"Bacteria"	"Actinobacteria"	Actinomycetes	Streptosporangiales	Thermomonosporaceae	Actinomadura	Actinomadura echinospora	DSM 43163	10.1601/nm.7585	N	Y	2634166348	GCA_900108175		High quality
"Bacteria"	"Actinobacteria"	Actinomycetes	Streptosporangiales	Thermomonosporaceae	Actinomadura	Actinomadura flavalba	DSM 45200	10.1601/nm.14733	N	Y	2518645623	GCA_000374305		High quality
"Bacteria"	"Actinobacteria"	Actinomycetes	Streptosporangiales	Thermomonosporaceae	Actinomadura	Actinomadura formosensis	NBRC 14204	10.1601/nm.7591	N	Y	2731957572	GCA_001552155		High quality
"Bacteria"	"Actinobacteria"	Actinomycetes	Streptosporangiales	Thermomonosporaceae	Actinomadura	Actinomadura glauciflava	DSM 44770	10.1601/nm.7593	N	Y	2571042017	(null)		High quality
"Bacteria"	"Actinobacteria"	Actinomycetes	Streptosporangiales	Thermomonosporaceae	Actinomadura	Actinomadura hibisca	NBRC 15177	10.1601/nm.7596	N	Y	2731957594	GCA_001552635		High quality
"Bacteria"	"Actinobacteria"	Actinomycetes	Streptosporangiales	Thermomonosporaceae	Actinomadura	Actinomadura kijaniata	NBRC 14229	10.1601/nm.7597	N	Y	2731957573	GCA_001552175		High quality
"Bacteria"	"Actinobacteria"	Actinomycetes	Streptosporangiales	Thermomonosporaceae	Actinomadura	Actinomadura latina	NBRC 106108	10.1601/nm.7598	N	Y	2731957574	GCA_001552195		High quality
"Bacteria"	"Actinobacteria"	Actinomycetes	Streptosporangiales	Thermomonosporaceae	Actinomadura	Actinomadura macra	NBRC 14102	10.1601/nm.7604	N	Y	2731957575	GCA_001552215		High quality
"Bacteria"	"Actinobacteria"	Actinomycetes	Streptosporangiales	Thermomonosporaceae	Actinomadura	Actinomadura madurae	DSM 43067	10.1601/nm.7573	Y	Y	2634166331	GCA_900115095		High quality
"Bacteria"	"Actinobacteria"	Actinomycetes	Streptosporangiales	Thermomonosporaceae	Actinomadura	Actinomadura mexicana	DSM 44485	10.1601/nm.7606	N	Y	2724679706	GCA_900188105		High quality
"Bacteria"	"Actinobacteria"	Actinomycetes	Streptosporangiales	Thermomonosporaceae	Actinomadura	Actinomadura meyerae	DSM 44715	10.1601/nm.7607	N	Y	2700988714	GCA_900188445		High quality
"Bacteria"	"Actinobacteria"	Actinomycetes	Streptosporangiales	Thermomonosporaceae	Actinomadura	Actinomadura oligospora	ATCC 43269	10.1601/nm.7610	N	Y	2540341222	GCA_000518265		High quality
"Bacteria"	"Actinobacteria"	Actinomycetes	Streptosporangiales	Thermomonosporaceae	Actinomadura	Actinomadura pelletieri	DSM 43383	10.1601/nm.7611	N	Y	2728369498	(null)		High quality
"Bacteria"	"Actinobacteria"	Actinomycetes	Streptosporangiales	Thermomonosporaceae	Actinomadura	Actinomadura rifamycini	DSM 43936	10.1601/nm.22531	N	Y	2523533532	GCA_000425065		High quality
"Bacteria"	"Actinobacteria"	Actinomycetes	Streptosporangiales	Thermomonosporaceae	Actinomadura	Actinomadura rubrobrunea	NBRC 15275	10.1601/nm.7618	N	Y	2731957576	GCA_001552235		High quality
"Bacteria"	"Actinobacteria"	Actinomycetes	Streptosporangiales	Thermomonosporaceae	Actinomadura	Actinomadura viridilutea	DSM 44433	10.1601/nm.7627	N	Y	2728369515	(null)		High quality
"Bacteria"	"Actinobacteria"	Actinomycetes	Streptosporangiales	Thermomonosporaceae	Spirillospora	Spirillospora albida	NRRL B-3350	10.1601/nm.7631	Y	Y	2751185672	GCA_000718255		High quality
"Bacteria"	"Actinobacteria"	Actinomycetes	Streptosporangiales	Thermomonosporaceae	Thermomonospora	Thermomonospora curvata	DSM 43183	10.1601/nm.7565	Y	Y	646311963	GCA_000024385	21475583	High quality
"Bacteria"	"Bacteroidota"	Bacteroidia	Bacteroidales	"Incertae sedis 12"	Phocaeicola	Phocaeicola abscessus	CCUG 55929	10.1601/nm.14654	Y	Y	2556793004	GCA_000312445	24976891	High quality
"Bacteria"	"Bacteroidota"	Bacteroidia	Bacteroidales	Bacteroidaceae	Acetomicrobium	Acetomicrobium flavidum	DSM 20664	10.1601/nm.8000	Y	Y	2695420966	GCA_900129645		High quality
"Bacteria"	"Bacteroidota"	Bacteroidia	Bacteroidales	Bacteroidaceae	Anaerorhabdus	Anaerorhabdus furcosa	ATCC 25662	10.1601/nm.8007	Y	Y	2588254259	GCA_900167375		High quality
"Bacteria"	"Bacteroidota"	Bacteroidia	Bacteroidales	Bacteroidaceae	Bacteroides	Bacteroides acidifaciens	JCM 10556	10.1601/nm.7933	N	Y	2565956591	GCA_000613385		High quality
"Bacteria"	"Bacteroidota"	Bacteroidia	Bacteroidales	Bacteroidaceae	Bacteroides	Bacteroides barnesiae	DSM 18169	10.1601/nm.10620	N	Y	2517572120	GCA_000374585	26380636	High quality
"Bacteria"	"Bacteroidota"	Bacteroidia	Bacteroidales	Bacteroidaceae	Bacteroides	Bacteroides caccae	ATCC 43185	10.1601/nm.7939	N	Y	640963023	GCA_000169015		High quality
"Bacteria"	"Bacteroidota"	Bacteroidia	Bacteroidales	Bacteroidaceae	Bacteroides	Bacteroides caecimuris	I48	10.1601/nm.29385	N	Y	2718217776	GCA_001688725	27634994	High quality
"Bacteria"	"Bacteroidota"	Bacteroidia	Bacteroidales	Bacteroidaceae	Bacteroides	Bacteroides cellulosilyticus	DSM 14838	10.1601/nm.11233	N	Y	643886111	GCA_000158035		High quality
"Bacteria"	"Bacteroidota"	Bacteroidia	Bacteroidales	Bacteroidaceae	Bacteroides	Bacteroides clarus	DSM 22519	10.1601/nm.20023	N	Y	2695420967	GCA_900129655		High quality
"Bacteria"	"Bacteroidota"	Bacteroidia	Bacteroidales	Bacteroidaceae	Bacteroides	Bacteroides coagulans	DSM 20705	10.1601/nm.7943	N	Y	2756170280	(null)		High quality
"Bacteria"	"Bacteroidota"	Bacteroidia	Bacteroidales	Bacteroidaceae	Bacteroides	Bacteroides coprocola	DSM 17136	10.1601/nm.9645	N	Y	642791613	GCA_000154845		High quality
"Bacteria"	"Bacteroidota"	Bacteroidia	Bacteroidales	Bacteroidaceae	Bacteroides	Bacteroides coprophilus	JCM 13818	10.1601/nm.10621	N	Y	643886197	GCA_000157915		High quality
"Bacteria"	"Bacteroidota"	Bacteroidia	Bacteroidales	Bacteroidaceae	Bacteroides	Bacteroides coprosuis	DSM 18011	10.1601/nm.9759	N	Y	2503982039	GCA_000212915	21677860	High quality
"Bacteria"	"Bacteroidota"	Bacteroidia	Bacteroidales	Bacteroidaceae	Bacteroides	Bacteroides dorei	DSM 17855	10.1601/nm.10176	N	Y	642979370	GCA_000156075		High quality
"Bacteria"	"Bacteroidota"	Bacteroidia	Bacteroidales	Bacteroidaceae	Bacteroides	Bacteroides eggerthii	DSM 20697	10.1601/nm.7948	N	Y	642979334	GCA_000155815		High quality
"Bacteria"	"Bacteroidota"	Bacteroidia	Bacteroidales	Bacteroidaceae	Bacteroides	Bacteroides faecichinchillae	DSM 26883	10.1601/nm.23037	N	Y	2695420934	GCA_900129065		High quality
"Bacteria"	"Bacteroidota"	Bacteroidia	Bacteroidales	Bacteroidaceae	Bacteroides	Bacteroides faecis	DSM 24798	10.1601/nm.20230	N	Y	2693429916	GCA_900106755		High quality
"Bacteria"	"Bacteroidota"	Bacteroidia	Bacteroidales	Bacteroidaceae	Bacteroides	Bacteroides finegoldii	DSM 17565	10.1601/nm.10054	N	Y	2562617142	GCA_000156195		High quality
"Bacteria"	"Bacteroidota"	Bacteroidia	Bacteroidales	Bacteroidaceae	Bacteroides	Bacteroides fluxus	YIT 12057	10.1601/nm.20024	N	Y	651324011	GCA_000195635		High quality
"Bacteria"	"Bacteroidota"	Bacteroidia	Bacteroidales	Bacteroidaceae	Bacteroides	Bacteroides fragilis	NCTC 9343	10.1601/nm.7932	Y	Y	637000024	GCA_000025985	15746427	High quality
"Bacteria"	"Bacteroidota"	Bacteroidia	Bacteroidales	Bacteroidaceae	Bacteroides	Bacteroides galacturonicus	DSM 3978	10.1601/nm.7952	N	Y	2757320519	(null)		High quality
"Bacteria"	"Bacteroidota"	Bacteroidia	Bacteroidales	Bacteroidaceae	Bacteroides	Bacteroides gallinarum	DSM 18171	10.1601/nm.10622	N	Y	2519899680	GCA_000374365		High quality
"Bacteria"	"Bacteroidota"	Bacteroidia	Bacteroidales	Bacteroidaceae	Bacteroides	Bacteroides graminisolvens	DSM 19988	10.1601/nm.14578	N	Y	2524614553	GCA_000428125		High quality
"Bacteria"	"Bacteroidota"	Bacteroidia	Bacteroidales	Bacteroidaceae	Bacteroides	Bacteroides helcogenes	P 36-108	10.1601/nm.7955	N	Y	649633012	GCA_000186225	21475586	High quality
"Bacteria"	"Bacteroidota"	Bacteroidia	Bacteroidales	Bacteroidaceae	Bacteroides	Bacteroides intestinalis	341	10.1601/nm.9855	N	Y	642791621	GCA_000172175		High quality
"Bacteria"	"Bacteroidota"	Bacteroidia	Bacteroidales	Bacteroidaceae	Bacteroides	Bacteroides luti	DSM 26991	10.1601/nm.25455	N	Y	2695420932	GCA_900128905		High quality
"Bacteria"	"Bacteroidota"	Bacteroidia	Bacteroidales	Bacteroidaceae	Bacteroides	Bacteroides massiliensis	DSM 17679	10.1601/nm.9469	N	Y	2515154074	GCA_000373085		High quality
"Bacteria"	"Bacteroidota"	Bacteroidia	Bacteroidales	Bacteroidaceae	Bacteroides	Bacteroides nordii	JCM 12987	10.1601/nm.9390	N	Y	2585427864	GCA_000613465		High quality
"Bacteria"	"Bacteroidota"	Bacteroidia	Bacteroidales	Bacteroidaceae	Bacteroides	Bacteroides oleiciplenus	YIT 12058	10.1601/nm.20025	N	Y	2534681837	GCA_000315485		High quality
"Bacteria"	"Bacteroidota"	Bacteroidia	Bacteroidales	Bacteroidaceae	Bacteroides	Bacteroides ovatus	DSM 1896	10.1601/nm.7973	N	Y	2693429857	GCA_900107475		High quality
"Bacteria"	"Bacteroidota"	Bacteroidia	Bacteroidales	Bacteroidaceae	Bacteroides	Bacteroides paurosaccharolyticus	JCM 15092	10.1601/nm.21179	N	Y	2585427865	GCA_000613805		High quality
"Bacteria"	"Bacteroidota"	Bacteroidia	Bacteroidales	Bacteroidaceae	Bacteroides	Bacteroides pectinophilus	ATCC 43243	10.1601/nm.7974	N	Y	642979337	GCA_000155855		High quality
"Bacteria"	"Bacteroidota"	Bacteroidia	Bacteroidales	Bacteroidaceae	Bacteroides	Bacteroides plebeius	DSM 17135	10.1601/nm.9644	N	Y	642979351	GCA_000187895		High quality
"Bacteria"	"Bacteroidota"	Bacteroidia	Bacteroidales	Bacteroidaceae	Bacteroides	Bacteroides propionicifaciens	DSM 19291	10.1601/nm.13239	N	Y	2517093002	GCA_000375405		High quality
"Bacteria"	"Bacteroidota"	Bacteroidia	Bacteroidales	Bacteroidaceae	Bacteroides	Bacteroides pyogenes	DSM 20611	10.1601/nm.7980	N	Y	2524614554	GCA_000428105		High quality
"Bacteria"	"Bacteroidota"	Bacteroidia	Bacteroidales	Bacteroidaceae	Bacteroides	Bacteroides reticulotermitis	JCM 10512	10.1601/nm.23827	N	Y	2609459943	GCA_000517545	24526645	High quality
"Bacteria"	"Bacteroidota"	Bacteroidia	Bacteroidales	Bacteroidaceae	Bacteroides	Bacteroides rodentium	JCM 16496	10.1601/nm.21335	N	Y	2565956595	GCA_000614125		High quality
"Bacteria"	"Bacteroidota"	Bacteroidia	Bacteroidales	Bacteroidaceae	Bacteroides	Bacteroides salanitronis	DSM 18170	10.1601/nm.10625	N	Y	649633013	GCA_000190575	21677856	High quality
"Bacteria"	"Bacteroidota"	Bacteroidia	Bacteroidales	Bacteroidaceae	Bacteroides	Bacteroides salyersiae	WAL 10018	10.1601/nm.9391	N	Y	2531839250	GCA_000381365		High quality
"Bacteria"	"Bacteroidota"	Bacteroidia	Bacteroidales	Bacteroidaceae	Bacteroides	Bacteroides sartorii	DSM 21941	10.1601/nm.20035	N	Y	2585427920	GCA_000614185		High quality
"Bacteria"	"Bacteroidota"	Bacteroidia	Bacteroidales	Bacteroidaceae	Bacteroides	Bacteroides stercorirosoris	DSM 26884	10.1601/nm.23036	N	Y	2700988705	GCA_900142015		High quality
"Bacteria"	"Bacteroidota"	Bacteroidia	Bacteroidales	Bacteroidaceae	Bacteroides	Bacteroides stercoris	DSM 19555	10.1601/nm.7985	N	Y	2693429855	GCA_900106605		High quality
"Bacteria"	"Bacteroidota"	Bacteroidia	Bacteroidales	Bacteroidaceae	Bacteroides	Bacteroides thetaiotaomicron	VPI-5482	10.1601/nm.7990	N	Y	637000026	GCA_000011065	12663928	High quality
"Bacteria"	"Bacteroidota"	Bacteroidia	Bacteroidales	Bacteroidaceae	Bacteroides	Bacteroides uniformis	DSM 6597	10.1601/nm.7991	N	Y	2693429911	GCA_900107315		High quality
"Bacteria"	"Bacteroidota"	Bacteroidia	Bacteroidales	Bacteroidaceae	Bacteroides	Bacteroides vulgatus	ATCC 8482	10.1601/nm.7994	N	Y	640753008	GCA_000012825	17579514	High quality
"Bacteria"	"Bacteroidota"	Bacteroidia	Bacteroidales	Bacteroidaceae	Bacteroides	Bacteroides xylanisolvens	XB1A	10.1601/nm.13240	N	Y	650377911	GCA_000210075		High quality (per IMG); missing rRNA genes; missing ribosomal protein genes ; missing tRNA genes (per NCBI).
"Bacteria"	"Bacteroidota"	Bacteroidia	Bacteroidales	Bacteroidaceae	Bacteroides	Bacteroides xylanolyticus	DSM 3808	10.1601/nm.7995	N	Y	2739367553	(null)		High quality
"Bacteria"	"Bacteroidota"	Bacteroidia	Bacteroidales	Balneicellaceae	Balneicella	Balneicella halophila	DSM 28579	10.1601/nm.29288	Y	Y	2756170310	(null)		High quality
"Bacteria"	"Bacteroidota"	Bacteroidia	Bacteroidales	Lentimicrobiaceae	Lentimicrobium	Lentimicrobium saccharophilum	TBC1	10.1601/nm.28803	Y	Y	2645728068	GCA_001192835	26450737, 27098854	High quality
"Bacteria"	"Bacteroidota"	Bacteroidia	Bacteroidales	Marinifilaceae	Ancylomarina	Ancylomarina subtilis	DSM 28825	10.1601/nm.29128	Y	Y	2795386138	(null)		High quality
"Bacteria"	"Bacteroidota"	Bacteroidia	Bacteroidales	Marinifilaceae	Labilibaculum	Labilibaculum manganireducens	59.10-2M	10.1601/nm.33152	Y	Y	2648501603	(null)		High quality
"Bacteria"	"Bacteroidota"	Bacteroidia	Bacteroidales	Marinifilaceae	Marinifilum	Marinifilum fragile	JCM 15579	10.1601/nm.14659	Y	Y	2728369664	GCA_001310955		High quality
"Bacteria"	"Bacteroidota"	Bacteroidia	Bacteroidales	Marinilabiliaceae	Alkaliflexus	Alkaliflexus imshenetskii	Z-7010	10.1601/nm.9471	Y	Y	2509276023	GCA_000517065		High quality
"Bacteria"	"Bacteroidota"	Bacteroidia	Bacteroidales	Marinilabiliaceae	Alkalitalea	Alkalitalea saponilacus	DSM 24412	10.1601/nm.23549	Y	Y	2595698211	GCA_900168165		High quality
"Bacteria"	"Bacteroidota"	Bacteroidia	Bacteroidales	Marinilabiliaceae	Anaerophaga	Anaerophaga thermohalophila	Fru22	10.1601/nm.8005	Y	Y	2515154051	GCA_000191885		High quality
"Bacteria"	"Bacteroidota"	Bacteroidia	Bacteroidales	Marinilabiliaceae	Geofilum	Geofilum rubicundum	JCM 15548	10.1601/nm.23034	Y	Y	2627853860	GCA_000974365	25736980	High quality
"Bacteria"	"Bacteroidota"	Bacteroidia	Bacteroidales	Marinilabiliaceae	Labilibacter	Labilibacter aurantiacus	HQYD1	10.1601/nm.29622	Y	Y	2786546944	GCA_001660705		High quality
"Bacteria"	"Bacteroidota"	Bacteroidia	Bacteroidales	Marinilabiliaceae	Marinilabilia	Marinilabilia salmonicolor	JCM 21150	10.1601/nm.8017	Y	Y	2548877031	GCA_000259075	22740671	High quality
"Bacteria"	"Bacteroidota"	Bacteroidia	Bacteroidales	Marinilabiliaceae	Natronoflexus	Natronoflexus pectinivorans	DSM 24179	10.1601/nm.22864	Y	Y	2799112272	(null)		High quality
"Bacteria"	"Bacteroidota"	Bacteroidia	Bacteroidales	Marinilabiliaceae	Saccharicrinis	Saccharicrinis fermentans	DSM 9555	10.1601/nm.25346	Y	Y	2509601038	GCA_000517085		High quality
"Bacteria"	"Bacteroidota"	Bacteroidia	Bacteroidales	Marinilabiliaceae	Thermophagus	Thermophagus xiamenensis	DSM 19012	10.1601/nm.23746	Y	Y	2693429893	GCA_900112795		High quality
"Bacteria"	"Bacteroidota"	Bacteroidia	Bacteroidales	Muribaculaceae	Muribaculum	Muribaculum intestinale	YL27	10.1601/nm.29400	Y	Y	2757320696	GCA_002201515	29051233	High quality
"Bacteria"	"Bacteroidota"	Bacteroidia	Bacteroidales	Odoribacteraceae	Butyricimonas	Butyricimonas synergistica	DSM 23225	10.1601/nm.14513	Y	Y	2515154026	GCA_000379665		High quality
"Bacteria"	"Bacteroidota"	Bacteroidia	Bacteroidales	Odoribacteraceae	Odoribacter	Odoribacter splanchnicus	DSM 20712	10.1601/nm.13036	Y	Y	649633078	GCA_000190535	21677857	High quality
"Bacteria"	"Bacteroidota"	Bacteroidia	Bacteroidales	Porphyromonadaceae	Barnesiella	Barnesiella viscericola	DSM 18177	10.1601/nm.10628	Y	Y	2509276067	GCA_000512915		High quality
"Bacteria"	"Bacteroidota"	Bacteroidia	Bacteroidales	Porphyromonadaceae	Coprobacter	Coprobacter fastidiosus	DSM 26242	10.1601/nm.24787	Y	Y	2698536694	(null)		High quality
"Bacteria"	"Bacteroidota"	Bacteroidia	Bacteroidales	Porphyromonadaceae	Dysgonomonas	Dysgonomonas gadei	ATCC BAA-286	10.1601/nm.8036	Y	Y	651324026	GCA_000213555		High quality
"Bacteria"	"Bacteroidota"	Bacteroidia	Bacteroidales	Porphyromonadaceae	Fermentimonas	Fermentimonas caenicola	ING2-E5B	10.1601/nm.28312	Y	Y	2645727949	GCA_000953535		High quality
"Bacteria"	"Bacteroidota"	Bacteroidia	Bacteroidales	Porphyromonadaceae	Gabonibacter	Gabonibacter massiliensis	GM7	10.1601/nm.29635	Y	Y	2675903617	GCA_001487125		High quality
"Bacteria"	"Bacteroidota"	Bacteroidia	Bacteroidales	Porphyromonadaceae	Paludibacter	Paludibacter propionicigenes	DSM 17365	10.1601/nm.9851	Y	Y	649633080	GCA_000183135	21475585	High quality
"Bacteria"	"Bacteroidota"	Bacteroidia	Bacteroidales	Porphyromonadaceae	Parabacteroides	Parabacteroides distasonis	ATCC 8503	10.1601/nm.9776	Y	Y	640753039	GCA_000012845	17579514	High quality
"Bacteria"	"Bacteroidota"	Bacteroidia	Bacteroidales	Porphyromonadaceae	Porphyromonas	Porphyromonas asaccharolytica	DSM 20707	10.1601/nm.8021	Y	Y	2504756018	GCA_000212375		High quality
"Bacteria"	"Bacteroidota"	Bacteroidia	Bacteroidales	Porphyromonadaceae	Porphyromonas	Porphyromonas bennonis	DSM 23058	10.1601/nm.14512	N	Y	2517093003	GCA_000375645		High quality
"Bacteria"	"Bacteroidota"	Bacteroidia	Bacteroidales	Porphyromonadaceae	Porphyromonas	Porphyromonas cangingivalis	ATCC 700135	10.1601/nm.8022	N	Y	2585428082	GCA_900167355		High quality
"Bacteria"	"Bacteroidota"	Bacteroidia	Bacteroidales	Porphyromonadaceae	Porphyromonas	Porphyromonas canoris	54541_COT.108	10.1601/nm.8023	N	N*	2630968575	GCA_000765975	25858832	High quality	>99% identical in 16S rRNA gene sequence to P. canoris JCM 16132T.
"Bacteria"	"Bacteroidota"	Bacteroidia	Bacteroidales	Porphyromonadaceae	Porphyromonas	Porphyromonas catoniae	ATCC 51270	10.1601/nm.8025	N	Y	2558860281	GCA_000565015		High quality
"Bacteria"	"Bacteroidota"	Bacteroidia	Bacteroidales	Porphyromonadaceae	Porphyromonas	Porphyromonas circumdentaria	ATCC 51356	10.1601/nm.8026	N	Y	2582581320	GCA_900167105		High quality
"Bacteria"	"Bacteroidota"	Bacteroidia	Bacteroidales	Porphyromonadaceae	Porphyromonas	Porphyromonas crevioricanis	ATCC 55563	10.1601/nm.8027	N	Y	2585428092	GCA_900167225		High quality
"Bacteria"	"Bacteroidota"	Bacteroidia	Bacteroidales	Porphyromonadaceae	Porphyromonas	Porphyromonas endodontalis	ATCC 35406	10.1601/nm.8028	N	Y	643886148	GCA_000174815		High quality
"Bacteria"	"Bacteroidota"	Bacteroidia	Bacteroidales	Porphyromonadaceae	Porphyromonas	Porphyromonas gingivalis	ATCC 33277	10.1601/nm.8029	N	Y	642555148	GCA_000010505	18524787	High quality
"Bacteria"	"Bacteroidota"	Bacteroidia	Bacteroidales	Porphyromonadaceae	Porphyromonas	Porphyromonas gingivicanis	JCM 15907	10.1601/nm.8030	N	Y	2585427888	GCA_000614585		High quality
"Bacteria"	"Bacteroidota"	Bacteroidia	Bacteroidales	Porphyromonadaceae	Porphyromonas	Porphyromonas gulae	DSM 15663	10.1601/nm.8031	N	Y	2518645603	GCA_000378065		High quality
"Bacteria"	"Bacteroidota"	Bacteroidia	Bacteroidales	Porphyromonadaceae	Porphyromonas	Porphyromonas levii	DSM 23370	10.1601/nm.8032	N	Y	2515154110	GCA_000379925		High quality
"Bacteria"	"Bacteroidota"	Bacteroidia	Bacteroidales	Porphyromonadaceae	Porphyromonas	Porphyromonas loveana	DSM 28520	10.1601/nm.29214	N	Y	2756170163	(null)		High quality
"Bacteria"	"Bacteroidota"	Bacteroidia	Bacteroidales	Porphyromonadaceae	Porphyromonas	Porphyromonas macacae	DSM 20710	10.1601/nm.8033	N	Y	2517093006	GCA_000379945		High quality
"Bacteria"	"Bacteroidota"	Bacteroidia	Bacteroidales	Porphyromonadaceae	Porphyromonas	Porphyromonas somerae	DSM 23386	10.1601/nm.10077	N	Y	2515154109	GCA_000372405		High quality
"Bacteria"	"Bacteroidota"	Bacteroidia	Bacteroidales	Porphyromonadaceae	Porphyromonas	Porphyromonas uenonis	DSM 23387	10.1601/nm.9296	N	Y	2528311143	GCA_000482365		High quality
"Bacteria"	"Bacteroidota"	Bacteroidia	Bacteroidales	Porphyromonadaceae	Proteiniphilum	Proteiniphilum acetatigenes	DSM 18083	10.1601/nm.9746	Y	Y	2518645612	GCA_000380985		High quality
"Bacteria"	"Bacteroidota"	Bacteroidia	Bacteroidales	Porphyromonadaceae	Tannerella	Tannerella forsythia	ATCC 43037	10.1601/nm.12250	Y	Y	2512047036	GCA_000238215		High quality
"Bacteria"	"Bacteroidota"	Bacteroidia	Bacteroidales	Prevotellaceae	Alloprevotella	Alloprevotella tannerae	ATCC 51259	10.1601/nm.24048	Y	Y	645951840	GCA_000159995		High quality
"Bacteria"	"Bacteroidota"	Bacteroidia	Bacteroidales	Prevotellaceae	Hallella	Hallella seregens	ATCC 51272	10.1601/nm.9181	Y	Y	2545555854	GCA_000518545		High quality
"Bacteria"	"Bacteroidota"	Bacteroidia	Bacteroidales	Prevotellaceae	Paraprevotella	Paraprevotella clara	YIT 11840	10.1601/nm.14576	Y	Y	2513237390	GCA_000233955		High quality
"Bacteria"	"Bacteroidota"	Bacteroidia	Bacteroidales	Prevotellaceae	Prevotella	Prevotella albensis	DSM 11370	10.1601/nm.8044	N	Y	2526164514	GCA_000426565		High quality
"Bacteria"	"Bacteroidota"	Bacteroidia	Bacteroidales	Prevotellaceae	Prevotella	Prevotella amnii	DSM 23384	10.1601/nm.13537	N	Y	2518645615	GCA_000378745		High quality
"Bacteria"	"Bacteroidota"	Bacteroidia	Bacteroidales	Prevotellaceae	Prevotella	Prevotella aurantiaca	JCM 15754	10.1601/nm.17834	N	Y	2565956594	GCA_000614025		High quality
"Bacteria"	"Bacteroidota"	Bacteroidia	Bacteroidales	Prevotellaceae	Prevotella	Prevotella baroniae	DSM 16972	10.1601/nm.9558	N	Y	2526164515	GCA_000426585		High quality
"Bacteria"	"Bacteroidota"	Bacteroidia	Bacteroidales	Prevotellaceae	Prevotella	Prevotella bergensis	DSM 17361	10.1601/nm.9956	N	Y	645951825	GCA_000160535		High quality
"Bacteria"	"Bacteroidota"	Bacteroidia	Bacteroidales	Prevotellaceae	Prevotella	Prevotella bivia	DSM 20514	10.1601/nm.8045	N	Y	2509601036	GCA_000262545		High quality
"Bacteria"	"Bacteroidota"	Bacteroidia	Bacteroidales	Prevotellaceae	Prevotella	Prevotella brevis	ATCC 19188	10.1601/nm.8046	N	Y	2556921667	GCA_000621725		High quality
"Bacteria"	"Bacteroidota"	Bacteroidia	Bacteroidales	Prevotellaceae	Prevotella	Prevotella bryantii	DSM 11371	10.1601/nm.8047	N	Y	2693429877	GCA_900110745		High quality
"Bacteria"	"Bacteroidota"	Bacteroidia	Bacteroidales	Prevotellaceae	Prevotella	Prevotella buccae	ATCC 33574	10.1601/nm.8048	N	Y	649989986	GCA_000184945		High quality
"Bacteria"	"Bacteroidota"	Bacteroidia	Bacteroidales	Prevotellaceae	Prevotella	Prevotella buccalis	ATCC 35310	10.1601/nm.8049	N	Y	647000293	GCA_000177075		High quality
"Bacteria"	"Bacteroidota"	Bacteroidia	Bacteroidales	Prevotellaceae	Prevotella	Prevotella colorans	DSM 100333	10.1601/nm.28848	N	Y	2756170230	(null)		High quality
"Bacteria"	"Bacteroidota"	Bacteroidia	Bacteroidales	Prevotellaceae	Prevotella	Prevotella copri	DSM 18205	10.1601/nm.10957	N	Y	2562617166	GCA_000157935		High quality
"Bacteria"	"Bacteroidota"	Bacteroidia	Bacteroidales	Prevotellaceae	Prevotella	Prevotella corporis	DSM 18810	10.1601/nm.8050	N	Y	2523533623	GCA_000430525		High quality
"Bacteria"	"Bacteroidota"	Bacteroidia	Bacteroidales	Prevotellaceae	Prevotella	Prevotella dentalis	DSM 3688	10.1601/nm.8051	N	Y	2509276066	GCA_000242335		High quality
"Bacteria"	"Bacteroidota"	Bacteroidia	Bacteroidales	Prevotellaceae	Prevotella	Prevotella dentasini	JCM 15908	10.1601/nm.19906	N	Y	2585427895	GCA_000614065		High quality
"Bacteria"	"Bacteroidota"	Bacteroidia	Bacteroidales	Prevotellaceae	Prevotella	Prevotella denticola	DSM 20614	10.1601/nm.8052	N	Y	2526164516	GCA_000421205		High quality
"Bacteria"	"Bacteroidota"	Bacteroidia	Bacteroidales	Prevotellaceae	Prevotella	Prevotella disiens	VPI 8057	10.1601/nm.8053	N	Y	2585427922	GCA_000613345		High quality
"Bacteria"	"Bacteroidota"	Bacteroidia	Bacteroidales	Prevotellaceae	Prevotella	Prevotella enoeca	JCM 12259	10.1601/nm.8054	N	Y	2585427897	GCA_000613405		High quality
"Bacteria"	"Bacteroidota"	Bacteroidia	Bacteroidales	Prevotellaceae	Prevotella	Prevotella falsenii	JCM 15124	10.1601/nm.13538	N	Y	2585427898	GCA_000613945		High quality
"Bacteria"	"Bacteroidota"	Bacteroidia	Bacteroidales	Prevotellaceae	Prevotella	Prevotella fusca	JCM 17724	10.1601/nm.21330	N	Y	2585427899	GCA_000614245		High quality
"Bacteria"	"Bacteroidota"	Bacteroidia	Bacteroidales	Prevotellaceae	Prevotella	Prevotella heparinolytica	DSM 23917	10.1601/nm.8055	N	Y	2795385454	(null)		High quality
"Bacteria"	"Bacteroidota"	Bacteroidia	Bacteroidales	Prevotellaceae	Prevotella	Prevotella histicola	T05-04	10.1601/nm.13539	N	Y	2585427900	GCA_000613925		High quality
"Bacteria"	"Bacteroidota"	Bacteroidia	Bacteroidales	Prevotellaceae	Prevotella	Prevotella intermedia	ATCC 25611	10.1601/nm.8056	N	Y	2515154173	GCA_000519165		High quality
"Bacteria"	"Bacteroidota"	Bacteroidia	Bacteroidales	Prevotellaceae	Prevotella	Prevotella jejuni	DSM 26989	10.1601/nm.24788	N	Y	2724679806	GCA_900187995		High quality
"Bacteria"	"Bacteroidota"	Bacteroidia	Bacteroidales	Prevotellaceae	Prevotella	Prevotella loescheii	DSM 19665	10.1601/nm.8057	N	Y	2518645604	GCA_000378085		High quality
"Bacteria"	"Bacteroidota"	Bacteroidia	Bacteroidales	Prevotellaceae	Prevotella	Prevotella maculosa	DSM 19339	10.1601/nm.11583	N	Y	2521172638	GCA_000382385		High quality
"Bacteria"	"Bacteroidota"	Bacteroidia	Bacteroidales	Prevotellaceae	Prevotella	Prevotella marshii	DSM 16973	10.1601/nm.9557	N	Y	648276716	GCA_000146675		High quality
"Bacteria"	"Bacteroidota"	Bacteroidia	Bacteroidales	Prevotellaceae	Prevotella	Prevotella melaninogenica	ATCC 25845	10.1601/nm.8043	Y	Y	648028051	GCA_000144405		High quality
"Bacteria"	"Bacteroidota"	Bacteroidia	Bacteroidales	Prevotellaceae	Prevotella	Prevotella micans	DSM 21469	10.1601/nm.14210	N	Y	2515154159	GCA_000373705		High quality
"Bacteria"	"Bacteroidota"	Bacteroidia	Bacteroidales	Prevotellaceae	Prevotella	Prevotella multiformis	DSM 16608	10.1601/nm.9382	N	Y	649989987	GCA_000191065		High quality
"Bacteria"	"Bacteroidota"	Bacteroidia	Bacteroidales	Prevotellaceae	Prevotella	Prevotella multisaccharivorax	DSM 17128	10.1601/nm.9639	N	Y	2503754046	GCA_000218235	22180809	High quality
"Bacteria"	"Bacteroidota"	Bacteroidia	Bacteroidales	Prevotellaceae	Prevotella	Prevotella nanceiensis	DSM 19126	10.1601/nm.11403	N	Y	2514885007	GCA_000379965		High quality
"Bacteria"	"Bacteroidota"	Bacteroidia	Bacteroidales	Prevotellaceae	Prevotella	Prevotella nigrescens	ATCC 33563	10.1601/nm.8058	N	Y	651324089	GCA_000220235		High quality
"Bacteria"	"Bacteroidota"	Bacteroidia	Bacteroidales	Prevotellaceae	Prevotella	Prevotella oralis	DSM 20702	10.1601/nm.8059	N	Y	2695421016	GCA_900129435		High quality
"Bacteria"	"Bacteroidota"	Bacteroidia	Bacteroidales	Prevotellaceae	Prevotella	Prevotella oris	DSM 18711	10.1601/nm.8060	N	Y	2517572237	GCA_000377685		High quality
"Bacteria"	"Bacteroidota"	Bacteroidia	Bacteroidales	Prevotellaceae	Prevotella	Prevotella oryzae	DSM 17970	10.1601/nm.23552	N	Y	2509276029	GCA_000585355		High quality
"Bacteria"	"Bacteroidota"	Bacteroidia	Bacteroidales	Prevotellaceae	Prevotella	Prevotella oulorum	ATCC 43324	10.1601/nm.8061	N	Y	2585428083	GCA_900167385		High quality
"Bacteria"	"Bacteroidota"	Bacteroidia	Bacteroidales	Prevotellaceae	Prevotella	Prevotella pallens	DSM 18710	10.1601/nm.8062	N	Y	2695420923	(null)		High quality
"Bacteria"	"Bacteroidota"	Bacteroidia	Bacteroidales	Prevotellaceae	Prevotella	Prevotella paludivivens	DSM 17968	10.1601/nm.11304	N	Y	2515154072	GCA_000373185		High quality
"Bacteria"	"Bacteroidota"	Bacteroidia	Bacteroidales	Prevotellaceae	Prevotella	Prevotella phocaeensis	SN19	10.1601/nm.33181	N	Y	2791355215	GCA_900065875		High quality
"Bacteria"	"Bacteroidota"	Bacteroidia	Bacteroidales	Prevotellaceae	Prevotella	Prevotella pleuritidis	JCM 14110	10.1601/nm.11282	N	Y	2565956597	GCA_000613725		High quality
"Bacteria"	"Bacteroidota"	Bacteroidia	Bacteroidales	Prevotellaceae	Prevotella	Prevotella ruminicola	ATCC 19189	10.1601/nm.10958	N	Y	2596583684	GCA_900108375		High quality
"Bacteria"	"Bacteroidota"	Bacteroidia	Bacteroidales	Prevotellaceae	Prevotella	Prevotella saccharolytica	JCM 17484	10.1601/nm.20184	N	Y	2585427907	GCA_000614205		High quality
"Bacteria"	"Bacteroidota"	Bacteroidia	Bacteroidales	Prevotellaceae	Prevotella	Prevotella salivae	DSM 15606	10.1601/nm.8787	N	Y	649989989	GCA_000185845		High quality
"Bacteria"	"Bacteroidota"	Bacteroidia	Bacteroidales	Prevotellaceae	Prevotella	Prevotella scopos	DSM 22613	10.1601/nm.21331	N	Y	2695420955	GCA_900129535		High quality
"Bacteria"	"Bacteroidota"	Bacteroidia	Bacteroidales	Prevotellaceae	Prevotella	Prevotella shahii	DSM 15611	10.1601/nm.8788	N	Y	2585427597	(null)		High quality
"Bacteria"	"Bacteroidota"	Bacteroidia	Bacteroidales	Prevotellaceae	Prevotella	Prevotella stercorea	DSM 18206	10.1601/nm.10959	N	Y	2513237318	GCA_000235885		High quality
"Bacteria"	"Bacteroidota"	Bacteroidia	Bacteroidales	Prevotellaceae	Prevotella	Prevotella timonensis	DSM 22865	10.1601/nm.10960	N	Y	2523533627	GCA_000430565		High quality
"Bacteria"	"Bacteroidota"	Bacteroidia	Bacteroidales	Prevotellaceae	Prevotella	Prevotella veroralis	DSM 19559	10.1601/nm.8066	N	Y	2517572238	GCA_000377625		High quality
"Bacteria"	"Bacteroidota"	Bacteroidia	Bacteroidales	Prolixibacteraceae	Mangrovibacterium	Mangrovibacterium diazotrophicum	DSM 27148	10.1601/nm.25240	Y	Y	2695420982	(null)		High quality
"Bacteria"	"Bacteroidota"	Bacteroidia	Bacteroidales	Prolixibacteraceae	Mariniphaga	Mariniphaga anaerophila	DSM 26910	10.1601/nm.25990	Y	Y	2695420943	GCA_900129025		High quality
"Bacteria"	"Bacteroidota"	Bacteroidia	Bacteroidales	Prolixibacteraceae	Prolixibacter	Prolixibacter bellariivorans	ATCC BAA-1284	10.1601/nm.10962	Y	Y	2556921657	GCA_000621705		High quality
"Bacteria"	"Bacteroidota"	Bacteroidia	Bacteroidales	Prolixibacteraceae	Sunxiuqinia	Sunxiuqinia elliptica	CGMCC 1.9156	10.1601/nm.22747	Y	Y	2663762719	GCA_900113005		High quality
"Bacteria"	"Bacteroidota"	Bacteroidia	Bacteroidales	Rikenellaceae	Acetobacteroides	Acetobacteroides hydrogenigenes	DSM 24657	10.1601/nm.25754	Y	Y	2731639222	(null)		High quality
"Bacteria"	"Bacteroidota"	Bacteroidia	Bacteroidales	Rikenellaceae	Alistipes	Alistipes putredinis	DSM 17216	10.1601/nm.8015	Y	Y	641736205	GCA_000154465		High quality
"Bacteria"	"Bacteroidota"	Bacteroidia	Bacteroidales	Rikenellaceae	Mucinivorans	Mucinivorans hirudinis	M3	10.1601/nm.26525	Y	Y	2588253758	GCA_000723505	25657285	High quality
"Bacteria"	"Bacteroidota"	Bacteroidia	Bacteroidales	Rikenellaceae	Rikenella	Rikenella microfusus	DSM 15922	10.1601/nm.8012	Y	Y	2509601020	GCA_000427365		High quality
"Bacteria"	"Bacteroidota"	Bacteroidia	Bacteroidales	Williamwhitmaniaceae	Williamwhitmania	Williamwhitmania taraxaci	A7P-90m	10.1601/nm.30877	Y	Y	2654588148	GCA_900096565		Low quality (per IMG); High quality (NCBI).
"Bacteria"	"Bacteroidota"	Cytophagia	Cytophagales	Cyclobacteriaceae	Algoriphagus	Algoriphagus alkaliphilus	DSM 22703	10.1601/nm.11351	N	Y	2595698204	GCA_900103735		High quality
"Bacteria"	"Bacteroidota"	Cytophagia	Cytophagales	Cyclobacteriaceae	Algoriphagus	Algoriphagus antarcticus	DSM 15986	10.1601/nm.8451	N	Y	2739367658	(null)		High quality
"Bacteria"	"Bacteroidota"	Cytophagia	Cytophagales	Cyclobacteriaceae	Algoriphagus	Algoriphagus aquaeductus	DSM 19759	10.1601/nm.22908	N	Y	2728369468	(null)		High quality
"Bacteria"	"Bacteroidota"	Cytophagia	Cytophagales	Cyclobacteriaceae	Algoriphagus	Algoriphagus aquimarinus	DSM 23399	10.1601/nm.8452	N	Y	2634166319	GCA_900112005		High quality
"Bacteria"	"Bacteroidota"	Cytophagia	Cytophagales	Cyclobacteriaceae	Algoriphagus	Algoriphagus boritolerans	DSM 17298	10.1601/nm.11352	N	Y	2599185235	GCA_900108085		High quality
"Bacteria"	"Bacteroidota"	Cytophagia	Cytophagales	Cyclobacteriaceae	Algoriphagus	Algoriphagus boseongensis	CECT 8446	10.1601/nm.25923	N	Y	2772190796	(null)		High quality
"Bacteria"	"Bacteroidota"	Cytophagia	Cytophagales	Cyclobacteriaceae	Algoriphagus	Algoriphagus chordae	DSM 19830	10.1601/nm.8453	N	Y	2593339285	(null)		High quality
"Bacteria"	"Bacteroidota"	Cytophagia	Cytophagales	Cyclobacteriaceae	Algoriphagus	Algoriphagus faecimaris	DSM 23095	10.1601/nm.22743	N	Y	2622736587	GCA_900101705		High quality
"Bacteria"	"Bacteroidota"	Cytophagia	Cytophagales	Cyclobacteriaceae	Algoriphagus	Algoriphagus halophilus	DSM 15292	10.1601/nm.8454	N	Y	2698536714	GCA_900129785		High quality
"Bacteria"	"Bacteroidota"	Cytophagia	Cytophagales	Cyclobacteriaceae	Algoriphagus	Algoriphagus hitonicola	DSM 19315	10.1601/nm.13202	N	Y	2622736517	GCA_900113375		High quality
"Bacteria"	"Bacteroidota"	Cytophagia	Cytophagales	Cyclobacteriaceae	Algoriphagus	Algoriphagus locisalis	DSM 23445	10.1601/nm.9562	N	Y	2639762564	GCA_900116615		High quality
"Bacteria"	"Bacteroidota"	Cytophagia	Cytophagales	Cyclobacteriaceae	Algoriphagus	Algoriphagus machipongonensis	PR1	10.1601/nm.23748	N	Y	640612202	GCA_000166275	21183675	High quality
"Bacteria"	"Bacteroidota"	Cytophagia	Cytophagales	Cyclobacteriaceae	Algoriphagus	Algoriphagus mannitolivorans	DSM 15301	10.1601/nm.11353	N	Y	2523533553	GCA_000429425		High quality
"Bacteria"	"Bacteroidota"	Cytophagia	Cytophagales	Cyclobacteriaceae	Algoriphagus	Algoriphagus marincola	DSM 16067	10.1601/nm.11354	N	Y	2523533625	GCA_000429405		High quality
"Bacteria"	"Bacteroidota"	Cytophagia	Cytophagales	Cyclobacteriaceae	Algoriphagus	Algoriphagus marinus	am2	10.1601/nm.30305	N	Y	2791355058	GCA_001936475		High quality
"Bacteria"	"Bacteroidota"	Cytophagia	Cytophagales	Cyclobacteriaceae	Algoriphagus	Algoriphagus ornithinivorans	DSM 15282	10.1601/nm.11356	N	Y	2622736437	GCA_900115305		High quality
"Bacteria"	"Bacteroidota"	Cytophagia	Cytophagales	Cyclobacteriaceae	Algoriphagus	Algoriphagus ratkowskyi	DSM 22686	10.1601/nm.8215	Y	Y	2593339288	(null)		High quality
"Bacteria"	"Bacteroidota"	Cytophagia	Cytophagales	Cyclobacteriaceae	Algoriphagus	Algoriphagus resistens	NH1	10.1601/nm.29891	N	Y	2724679001	GCA_001442615		High quality
"Bacteria"	"Bacteroidota"	Cytophagia	Cytophagales	Cyclobacteriaceae	Algoriphagus	Algoriphagus terrigena	DSM 22685	10.1601/nm.10007	N	Y	2523231064	GCA_000429445		High quality
"Bacteria"	"Bacteroidota"	Cytophagia	Cytophagales	Cyclobacteriaceae	Algoriphagus	Algoriphagus vanfongensis	DSM 17529	10.1601/nm.11355	N	Y	2523231017	GCA_000429465		High quality
"Bacteria"	"Bacteroidota"	Cytophagia	Cytophagales	Cyclobacteriaceae	Algoriphagus	Algoriphagus winogradskyi	DSM 15360	10.1601/nm.8455	N	Y	2724679815	(null)		High quality
"Bacteria"	"Bacteroidota"	Cytophagia	Cytophagales	Cyclobacteriaceae	Algoriphagus	Algoriphagus yeomjeoni	DSM 23446	10.1601/nm.9386	N	Y	2593339292	(null)		High quality
"Bacteria"	"Bacteroidota"	Cytophagia	Cytophagales	Cyclobacteriaceae	Algoriphagus	Algoriphagus zhangzhouensis	DSM 25035	10.1601/nm.24108	N	Y	2617270825	GCA_900148515		High quality
"Bacteria"	"Bacteroidota"	Cytophagia	Cytophagales	Cyclobacteriaceae	Aquiflexum	Aquiflexum balticum	BA160	10.1601/nm.8470	Y	Y	2506520046	GCA_900176595		High quality
"Bacteria"	"Bacteroidota"	Cytophagia	Cytophagales	Cyclobacteriaceae	Belliella	Belliella baltica	DSM 15883	10.1601/nm.8267	Y	Y	2509276058	GCA_000265405		High quality
"Bacteria"	"Bacteroidota"	Cytophagia	Cytophagales	Cyclobacteriaceae	Cecembia	Cecembia lonarensis	LW9	10.1601/nm.23357	Y	Y	2519899594	GCA_000298295	23144386	High quality
"Bacteria"	"Bacteroidota"	Cytophagia	Cytophagales	Cyclobacteriaceae	Cyclobacterium	Cyclobacterium amurskyense	KCTC 12363	10.1601/nm.9755	N	Y	2636415561	GCA_001050135		High quality
"Bacteria"	"Bacteroidota"	Cytophagia	Cytophagales	Cyclobacteriaceae	Cyclobacterium	Cyclobacterium halophilum	IBRC-M 10761	10.1601/nm.25247	N	Y	2651870114	GCA_900109255		High quality
"Bacteria"	"Bacteroidota"	Cytophagia	Cytophagales	Cyclobacteriaceae	Cyclobacterium	Cyclobacterium lianum	CGMCC 1.6102	10.1601/nm.10681	N	Y	2617270779	GCA_900143075		High quality
"Bacteria"	"Bacteroidota"	Cytophagia	Cytophagales	Cyclobacteriaceae	Cyclobacterium	Cyclobacterium marinum	DSM 745	10.1601/nm.8269	Y	Y	2506381023	GCA_000222485		High quality
"Bacteria"	"Bacteroidota"	Cytophagia	Cytophagales	Cyclobacteriaceae	Cyclobacterium	Cyclobacterium qasimii	M12-11B	10.1601/nm.23344	N	Y	2545824641	GCA_000427295	23950138	High quality
"Bacteria"	"Bacteroidota"	Cytophagia	Cytophagales	Cyclobacteriaceae	Echinicola	Echinicola pacifica	DSM 19836	10.1601/nm.10055	Y	Y	2515154083	GCA_000373245		High quality
"Bacteria"	"Bacteroidota"	Cytophagia	Cytophagales	Cyclobacteriaceae	Fontibacter	Fontibacter flavus	DSM 22241	10.1601/nm.20122	Y	Y	2596583521	(null)		High quality
"Bacteria"	"Bacteroidota"	Cytophagia	Cytophagales	Cyclobacteriaceae	Indibacter	Indibacter alkaliphilus	LW1	10.1601/nm.17906	Y	Y	2516653045	GCA_000295935	23868132	High quality
"Bacteria"	"Bacteroidota"	Cytophagia	Cytophagales	Cyclobacteriaceae	Lunatimonas	Lunatimonas lonarensis	AK24	10.1601/nm.26686	Y	Y	2588253916	GCA_000390185		High quality
"Bacteria"	"Bacteroidota"	Cytophagia	Cytophagales	Cyclobacteriaceae	Mariniradius	Mariniradius saccharolyticus	AK6	10.1601/nm.24212	Y	Y	2541047558	GCA_000330725		High quality
"Bacteria"	"Bacteroidota"	Cytophagia	Cytophagales	Cyclobacteriaceae	Mongoliibacter	Mongoliibacter ruber	DSM 27929	10.1601/nm.28262	Y	Y	2731639260	(null)		High quality
"Bacteria"	"Bacteroidota"	Cytophagia	Cytophagales	Cyclobacteriaceae	Nitritalea	Nitritalea halalkaliphila	LW7	10.1601/nm.20176	Y	Y	2513237132	GCA_000265075	23012274	High quality
"Bacteria"	"Bacteroidota"	Cytophagia	Cytophagales	Cyclobacteriaceae	Rhodonellum	Rhodonellum psychrophilum	DSM 17998	10.1601/nm.10995	Y	Y	2519899653	GCA_000381545		High quality
"Bacteria"	"Bacteroidota"	Cytophagia	Cytophagales	Cytophagaceae	Arsenicibacter	Arsenicibacter rosenii	SM-1	10.1601/nm.30636	Y	Y	2788499961	GCA_001870735		High quality
"Bacteria"	"Bacteroidota"	Cytophagia	Cytophagales	Cytophagaceae	Cytophaga	Cytophaga hutchinsonii	DSM 1761	10.1601/nm.8271	Y	Y	2616644809	GCA_900119565		High quality
"Bacteria"	"Bacteroidota"	Cytophagia	Cytophagales	Cytophagaceae	Dyadobacter	Dyadobacter alkalitolerans	DSM 23607	10.1601/nm.13317	N	Y	2524023163	GCA_000428845		High quality
"Bacteria"	"Bacteroidota"	Cytophagia	Cytophagales	Cytophagaceae	Dyadobacter	Dyadobacter beijingensis	DSM 21582	10.1601/nm.10705	N	Y	2522125168	GCA_000382205		High quality
"Bacteria"	"Bacteroidota"	Cytophagia	Cytophagales	Cytophagaceae	Dyadobacter	Dyadobacter crusticola	DSM 16708	10.1601/nm.9466	N	Y	2561511040	GCA_000701505		High quality
"Bacteria"	"Bacteroidota"	Cytophagia	Cytophagales	Cytophagaceae	Dyadobacter	Dyadobacter fermentans	DSM 18053	10.1601/nm.8295	Y	Y	644736356	GCA_000023125	21304649	High quality
"Bacteria"	"Bacteroidota"	Cytophagia	Cytophagales	Cytophagaceae	Dyadobacter	Dyadobacter ginsengisoli	DSM 21015	10.1601/nm.10264	N	Y	2574179707	(null)		High quality
"Bacteria"	"Bacteroidota"	Cytophagia	Cytophagales	Cytophagaceae	Dyadobacter	Dyadobacter jejuensis	DSM 100346	10.1601/nm.24123	N	Y	2731639220	(null)		High quality
"Bacteria"	"Bacteroidota"	Cytophagia	Cytophagales	Cytophagaceae	Dyadobacter	Dyadobacter jiangsuensis	DSM 29057	10.1601/nm.26545	N	Y	2728369267	(null)		High quality
"Bacteria"	"Bacteroidota"	Cytophagia	Cytophagales	Cytophagaceae	Dyadobacter	Dyadobacter koreensis	DSM 19938	10.1601/nm.10706	N	Y	2622736476	GCA_900108855		High quality
"Bacteria"	"Bacteroidota"	Cytophagia	Cytophagales	Cytophagaceae	Dyadobacter	Dyadobacter psychrophilus	DSM 22270	10.1601/nm.19907	N	Y	2595698219	GCA_900167945		High quality
"Bacteria"	"Bacteroidota"	Cytophagia	Cytophagales	Cytophagaceae	Dyadobacter	Dyadobacter soli	DSM 25329	10.1601/nm.20231	N	Y	2619619010	GCA_900101885		High quality
"Bacteria"	"Bacteroidota"	Cytophagia	Cytophagales	Cytophagaceae	Dyadobacter	Dyadobacter tibetensis	Y620-1	10.1601/nm.24617	N	Y	2585427797	GCA_000566685	25197470	High quality
"Bacteria"	"Bacteroidota"	Cytophagia	Cytophagales	Cytophagaceae	Emticicia	Emticicia oligotrophica	DSM 17448	10.1601/nm.10059	Y	Y	2506485001	GCA_000263195		High quality (per IMG); genome length too large (per NCBI).
"Bacteria"	"Bacteroidota"	Cytophagia	Cytophagales	Cytophagaceae	Fibrella	Fibrella aestuarina	BUZ 2	10.1601/nm.20381	Y	Y	2561511197	GCA_000331105	22689241	High quality
"Bacteria"	"Bacteroidota"	Cytophagia	Cytophagales	Cytophagaceae	Fibrisoma	Fibrisoma limi	BUZ 3	10.1601/nm.21847	Y	Y	2537561814	GCA_000296815	22843583	High quality
"Bacteria"	"Bacteroidota"	Cytophagia	Cytophagales	Cytophagaceae	Flectobacillus	Flectobacillus major	DSM 103	10.1601/nm.8297	Y	Y	2509601041	GCA_000427405		High quality
"Bacteria"	"Bacteroidota"	Cytophagia	Cytophagales	Cytophagaceae	Flexibacter	Flexibacter flexilis	DSM 6793	10.1601/nm.8249	Y	Y	2675903165	GCA_900112255		High quality
"Bacteria"	"Bacteroidota"	Cytophagia	Cytophagales	Cytophagaceae	Leadbetterella	Leadbetterella byssophila	DSM 17132	10.1601/nm.9750	Y	Y	649633063	GCA_000166395	21475582	High quality
"Bacteria"	"Bacteroidota"	Cytophagia	Cytophagales	Cytophagaceae	Microscilla	Microscilla marina	ATCC 23134	10.1601/nm.8311	Y	Y	2636416090	GCA_000169175		High quality
"Bacteria"	"Bacteroidota"	Cytophagia	Cytophagales	Cytophagaceae	Ohtaekwangia	Ohtaekwangia koreensis	DSM 25262	10.1601/nm.21416	Y	Y	2595698225	GCA_900167975		High quality
"Bacteria"	"Bacteroidota"	Cytophagia	Cytophagales	Cytophagaceae	Pseudarcicella	Pseudarcicella hirudinis	DSM 25647	10.1601/nm.23355	Y	Y	2634166314	GCA_900115665		High quality
"Bacteria"	"Bacteroidota"	Cytophagia	Cytophagales	Cytophagaceae	Rudanella	Rudanella lutea	DSM 19387	10.1601/nm.13768	Y	Y	2517093013	GCA_000383955		High quality
"Bacteria"	"Bacteroidota"	Cytophagia	Cytophagales	Cytophagaceae	Runella	Runella slithyformis	DSM 19594	10.1601/nm.8315	Y	Y	2505679030	GCA_000218895	22768358	High quality (per IMG); genome length too large (per NCBI).
"Bacteria"	"Bacteroidota"	Cytophagia	Cytophagales	Cytophagaceae	Spirosoma	Spirosoma endophyticum	DSM 26130	10.1601/nm.24906	N	Y	2622736583	GCA_900112365		High quality
"Bacteria"	"Bacteroidota"	Cytophagia	Cytophagales	Cytophagaceae	Spirosoma	Spirosoma fluviale	DSM 29961	10.1601/nm.27453	N	Y	2728369216	GCA_900230225		High quality
"Bacteria"	"Bacteroidota"	Cytophagia	Cytophagales	Cytophagaceae	Spirosoma	Spirosoma linguale	DSM 74	10.1601/nm.8318	Y	Y	646311954	GCA_000024525	21304700	High quality (per IMG); missing rRNA genes (per NCBI).
"Bacteria"	"Bacteroidota"	Cytophagia	Cytophagales	Cytophagaceae	Spirosoma	Spirosoma luteum	DSM 19990	10.1601/nm.14215	N	Y	2515154133	GCA_000374065		High quality
"Bacteria"	"Bacteroidota"	Cytophagia	Cytophagales	Cytophagaceae	Spirosoma	Spirosoma oryzae	DSM 28354	10.1601/nm.25823	N	Y	2728369482	(null)		High quality
"Bacteria"	"Bacteroidota"	Cytophagia	Cytophagales	Cytophagaceae	Spirosoma	Spirosoma panaciterrae	DSM 21099	10.1601/nm.13622	N	Y	2515154167	GCA_000374025		High quality
"Bacteria"	"Bacteroidota"	Cytophagia	Cytophagales	Cytophagaceae	Spirosoma	Spirosoma pollinicola	HA7	10.1601/nm.33007	N	Y	2775506907	GCA_002831565		High quality
"Bacteria"	"Bacteroidota"	Cytophagia	Cytophagales	Cytophagaceae	Spirosoma	Spirosoma radiotolerans	DG5A	10.1601/nm.27301	N	Y	2599185360	GCA_000974425	24748440	High quality
"Bacteria"	"Bacteroidota"	Cytophagia	Cytophagales	Cytophagaceae	Spirosoma	Spirosoma spitsbergense	DSM 19989	10.1601/nm.14214	N	Y	2515154151	GCA_000374085		High quality
"Bacteria"	"Bacteroidota"	Cytophagia	Cytophagales	Cytophagaceae	Sporocytophaga	Sporocytophaga myxococcoides	DSM 11118	10.1601/nm.8320	Y	Y	2540341245	GCA_000426725		High quality
"Bacteria"	"Bacteroidota"	Cytophagia	Cytophagales	Hymenobacteraceae	Adhaeribacter	Adhaeribacter aquaticus	DSM 16391	10.1601/nm.9383	Y	Y	2511231049	GCA_000473365		High quality
"Bacteria"	"Bacteroidota"	Cytophagia	Cytophagales	Hymenobacteraceae	Hymenobacter	Hymenobacter actinosclerus	DSM 15310	10.1601/nm.8307	N	Y	2622736539	GCA_900111515		High quality
"Bacteria"	"Bacteroidota"	Cytophagia	Cytophagales	Hymenobacteraceae	Hymenobacter	Hymenobacter aerophilus	DSM 13606	10.1601/nm.8306	N	Y	2521172633	GCA_000382225		High quality
"Bacteria"	"Bacteroidota"	Cytophagia	Cytophagales	Hymenobacteraceae	Hymenobacter	Hymenobacter chitinivorans	DSM 11115	10.1601/nm.10309	N	Y	2731639182	(null)		High quality
"Bacteria"	"Bacteroidota"	Cytophagia	Cytophagales	Hymenobacteraceae	Hymenobacter	Hymenobacter coccineus	CCM 8649	10.1601/nm.30234	N	Y	2791355030	GCA_001816125	28629503	High quality
"Bacteria"	"Bacteroidota"	Cytophagia	Cytophagales	Hymenobacteraceae	Hymenobacter	Hymenobacter daecheongensis	DSM 21074	10.1601/nm.14310	N	Y	2582581872	GCA_900141805		High quality
"Bacteria"	"Bacteroidota"	Cytophagia	Cytophagales	Hymenobacteraceae	Hymenobacter	Hymenobacter gelipurpurascens	DSM 11116	10.1601/nm.10308	N	Y	2728369218	GCA_900187375		High quality
"Bacteria"	"Bacteroidota"	Cytophagia	Cytophagales	Hymenobacteraceae	Hymenobacter	Hymenobacter glacialis	CCM 8648	10.1601/nm.30236	N	Y	2791355031	GCA_001816165	28629503	High quality
"Bacteria"	"Bacteroidota"	Cytophagia	Cytophagales	Hymenobacteraceae	Hymenobacter	Hymenobacter lapidarius	CCM 8643	10.1601/nm.30235	N	Y	2788500485	GCA_001816145	28629503	High quality
"Bacteria"	"Bacteroidota"	Cytophagia	Cytophagales	Hymenobacteraceae	Hymenobacter	Hymenobacter mucosus	DSM 28041	10.1601/nm.27778	N	Y	2724679735	GCA_900188255		High quality
"Bacteria"	"Bacteroidota"	Cytophagia	Cytophagales	Hymenobacteraceae	Hymenobacter	Hymenobacter norwichensis	DSM 15439	10.1601/nm.10310	N	Y	2524614724	GCA_000420705		High quality
"Bacteria"	"Bacteroidota"	Cytophagia	Cytophagales	Hymenobacteraceae	Hymenobacter	Hymenobacter psychrophilus	CGMCC 1.8975	10.1601/nm.21332	N	Y	2617270879	GCA_900107135		High quality
"Bacteria"	"Bacteroidota"	Cytophagia	Cytophagales	Hymenobacteraceae	Hymenobacter	Hymenobacter psychrotolerans	DSM 18569	10.1601/nm.13368	N	Y	2585428192	GCA_900142395		High quality
"Bacteria"	"Bacteroidota"	Cytophagia	Cytophagales	Hymenobacteraceae	Hymenobacter	Hymenobacter roseosalivarius	DSM 11622	10.1601/nm.8305	Y	Y	2502422321	GCA_900176135		High quality
"Bacteria"	"Bacteroidota"	Cytophagia	Cytophagales	Hymenobacteraceae	Hymenobacter	Hymenobacter swuensis	DY53	10.1601/nm.26432	N	Y	2576861456	GCA_000576555		High quality
"Bacteria"	"Bacteroidota"	Cytophagia	Cytophagales	Hymenobacteraceae	Hymenobacter	Hymenobacter terrenus	MIMtkLc17	10.1601/nm.27862	N	Y	2636415898	GCA_000972495		High quality
"Bacteria"	"Bacteroidota"	Cytophagia	Cytophagales	Hymenobacteraceae	Pontibacter	Pontibacter actiniarum	DSM 19842	10.1601/nm.9760	Y	Y	2502545039	GCA_000472485		High quality
"Bacteria"	"Bacteroidota"	Cytophagia	Cytophagales	Hymenobacteraceae	Pontibacter	Pontibacter akesuensis	DSM 18820	10.1601/nm.10956	N	Y	2622736541	GCA_900116885		High quality
"Bacteria"	"Bacteroidota"	Cytophagia	Cytophagales	Hymenobacteraceae	Pontibacter	Pontibacter chinhatensis	LP51	10.1601/nm.26911	N	Y	2671180224	GCA_900113285		High quality
"Bacteria"	"Bacteroidota"	Cytophagia	Cytophagales	Hymenobacteraceae	Pontibacter	Pontibacter indicus	LP100	10.1601/nm.24998	N	Y	2681812890	GCA_900156345		High quality
"Bacteria"	"Bacteroidota"	Cytophagia	Cytophagales	Hymenobacteraceae	Pontibacter	Pontibacter korlensis	X14-1	10.1601/nm.13536	N	Y	2627853887	GCA_000973725	26057562	High quality
"Bacteria"	"Bacteroidota"	Cytophagia	Cytophagales	Hymenobacteraceae	Pontibacter	Pontibacter lucknowensis	DM9	10.1601/nm.23751	N	Y	2681812905	GCA_900156415		High quality
"Bacteria"	"Bacteroidota"	Cytophagia	Cytophagales	Hymenobacteraceae	Pontibacter	Pontibacter mucosus	DSM 100162	10.1601/nm.28685	N	Y	2734482255	(null)		High quality
"Bacteria"	"Bacteroidota"	Cytophagia	Cytophagales	Hymenobacteraceae	Pontibacter	Pontibacter ramchanderi	LP43	10.1601/nm.24382	N	Y	2681812906	(null)		High quality
"Bacteria"	"Bacteroidota"	Cytophagia	Cytophagales	Hymenobacteraceae	Pontibacter	Pontibacter roseus	DSM 17521	10.1601/nm.15065	N	Y	2515154084	GCA_000373265	26203325	High quality
"Bacteria"	"Bacteroidota"	Cytophagia	Cytophagales	Hymenobacteraceae	Pontibacter	Pontibacter ummariensis	DSM 100161	10.1601/nm.28267	N	Y	2728369279	(null)		High quality
"Bacteria"	"Bacteroidota"	Cytophagia	Cytophagales	Hymenobacteraceae	Pontibacter	Pontibacter virosus	DSM 100231	10.1601/nm.29163	N	Y	2756170242	(null)		High quality
"Bacteria"	"Bacteroidota"	Cytophagia	Cytophagales	Hymenobacteraceae	Rufibacter	Rufibacter tibetensis	1351	10.1601/nm.24798	Y	Y	2654587981	GCA_001310085		High quality
"Bacteria"	"Bacteroidota"	Flavobacteriia	Flavobacteriales	Flavobacteriaceae	Algibacter	Algibacter lectus	DSM 15365	10.1601/nm.8448	Y	Y	2634166310	GCA_900112395		High quality
"Bacteria"	"Bacteroidota"	Flavobacteriia	Flavobacteriales	Flavobacteriaceae	Algoriella	Algoriella xinjiangensis	XJ109	10.1601/nm.29092	Y	Y	2675903033	GCA_900115015		High quality
"Bacteria"	"Bacteroidota"	Flavobacteriia	Flavobacteriales	Flavobacteriaceae	Aquimarina	Aquimarina agarilytica	ZC1	10.1601/nm.22941	N	Y	2551306140	GCA_000255455	22535944	High quality
"Bacteria"	"Bacteroidota"	Flavobacteriia	Flavobacteriales	Flavobacteriaceae	Aquimarina	Aquimarina amphilecti	DSM 25232	10.1601/nm.25125	N	Y	2622736580	GCA_900109375		High quality
"Bacteria"	"Bacteroidota"	Flavobacteriia	Flavobacteriales	Flavobacteriaceae	Aquimarina	Aquimarina atlantica	22II-S11-z7	10.1601/nm.26035	N	Y	2576861499	GCA_000626715		High quality
"Bacteria"	"Bacteroidota"	Flavobacteriia	Flavobacteriales	Flavobacteriaceae	Aquimarina	Aquimarina brevivitae	DSM 17196	10.1601/nm.9853	N	Y	2799112219	(null)		High quality
"Bacteria"	"Bacteroidota"	Flavobacteriia	Flavobacteriales	Flavobacteriaceae	Aquimarina	Aquimarina intermedia	DSM 17527	10.1601/nm.10302	N	Y	2693429858	(null)		High quality
"Bacteria"	"Bacteroidota"	Flavobacteriia	Flavobacteriales	Flavobacteriaceae	Aquimarina	Aquimarina latercula	DSM 2041	10.1601/nm.9780	N	Y	2523533620	GCA_000430645	15653878	High quality
"Bacteria"	"Bacteroidota"	Flavobacteriia	Flavobacteriales	Flavobacteriaceae	Aquimarina	Aquimarina longa	SW024	10.1601/nm.24032	N	Y	2667528136	GCA_001401755	26459873	High quality
"Bacteria"	"Bacteroidota"	Flavobacteriia	Flavobacteriales	Flavobacteriaceae	Aquimarina	Aquimarina macrocephali	JAMB N27	10.1601/nm.20173	N	Y	2585427800	GCA_000520995	19915102	High quality
"Bacteria"	"Bacteroidota"	Flavobacteriia	Flavobacteriales	Flavobacteriaceae	Aquimarina	Aquimarina megaterium	XH134	10.1601/nm.24993	N	Y	2585427830	GCA_000520975	24030690	High quality
"Bacteria"	"Bacteroidota"	Flavobacteriia	Flavobacteriales	Flavobacteriaceae	Aquimarina	Aquimarina muelleri	DSM 19832	10.1601/nm.8472	Y	Y	2524023059	GCA_000430665		High quality
"Bacteria"	"Bacteroidota"	Flavobacteriia	Flavobacteriales	Flavobacteriaceae	Aquimarina	Aquimarina pacifica	SW150	10.1601/nm.25540	N	Y	2579778789	GCA_000520955	24626966	High quality
"Bacteria"	"Bacteroidota"	Flavobacteriia	Flavobacteriales	Flavobacteriaceae	Aquimarina	Aquimarina spongiae	DSM 22623	10.1601/nm.21178	N	Y	2622736502	GCA_900141785		High quality
"Bacteria"	"Bacteroidota"	Flavobacteriia	Flavobacteriales	Flavobacteriaceae	Arenibacter	Arenibacter latericius	DSM 15913	10.1601/nm.8129	Y	Y	2524614597	GCA_000424985		High quality
"Bacteria"	"Bacteroidota"	Flavobacteriia	Flavobacteriales	Flavobacteriaceae	Arenitalea	Arenitalea lutea	CGMCC 1.12213	10.1601/nm.24387	Y	Y	2667528186	GCA_900141715		High quality
"Bacteria"	"Bacteroidota"	Flavobacteriia	Flavobacteriales	Flavobacteriaceae	Bergeyella	Bergeyella zoohelcum	ATCC 43767	10.1601/nm.8132	Y	Y	2537561901	GCA_000301075		High quality
"Bacteria"	"Bacteroidota"	Flavobacteriia	Flavobacteriales	Flavobacteriaceae	Bizionia	Bizionia paragorgiae	DSM 23842	10.1601/nm.8513	Y	Y	2622736593	GCA_900107625		High quality
"Bacteria"	"Bacteroidota"	Flavobacteriia	Flavobacteriales	Flavobacteriaceae	Capnocytophaga	Capnocytophaga canimorsus	DSM 19204	10.1601/nm.8135	N	Y	2731639179	(null)		High quality
"Bacteria"	"Bacteroidota"	Flavobacteriia	Flavobacteriales	Flavobacteriaceae	Capnocytophaga	Capnocytophaga cynodegmi	DSM 19736	10.1601/nm.8136	N	Y	2513237123	GCA_000379185		High quality
"Bacteria"	"Bacteroidota"	Flavobacteriia	Flavobacteriales	Flavobacteriaceae	Capnocytophaga	Capnocytophaga gingivalis	ATCC 33624	10.1601/nm.8137	N	Y	643886113	GCA_000174755		High quality
"Bacteria"	"Bacteroidota"	Flavobacteriia	Flavobacteriales	Flavobacteriaceae	Capnocytophaga	Capnocytophaga granulosa	DSM 11449	10.1601/nm.8138	N	Y	2693429885	GCA_900106575		High quality
"Bacteria"	"Bacteroidota"	Flavobacteriia	Flavobacteriales	Flavobacteriaceae	Capnocytophaga	Capnocytophaga haemolytica	DSM 11385	10.1601/nm.8139	N	Y	2693429878	GCA_900115315		High quality
"Bacteria"	"Bacteroidota"	Flavobacteriia	Flavobacteriales	Flavobacteriaceae	Capnocytophaga	Capnocytophaga leadbetteri	DSM 22902	10.1601/nm.13262	N	Y	2734482253	(null)		High quality
"Bacteria"	"Bacteroidota"	Flavobacteriia	Flavobacteriales	Flavobacteriaceae	Capnocytophaga	Capnocytophaga ochracea	VPI 2845	10.1601/nm.8134	Y	Y	644736338	GCA_000023285	21304645	High quality
"Bacteria"	"Bacteroidota"	Flavobacteriia	Flavobacteriales	Flavobacteriaceae	Capnocytophaga	Capnocytophaga sputigena	ATCC 33612	10.1601/nm.8140	N	Y	642979305	GCA_000173675		High quality
"Bacteria"	"Bacteroidota"	Flavobacteriia	Flavobacteriales	Flavobacteriaceae	Cellulophaga	Cellulophaga lytica	LIM-21	10.1601/nm.8142	Y	Y	649633032	GCA_000190595	21677859	High quality
"Bacteria"	"Bacteroidota"	Flavobacteriia	Flavobacteriales	Flavobacteriaceae	Chishuiella	Chishuiella changwenlii	DSM 27989	10.1601/nm.25702	Y	Y	2700988695	GCA_900142565		High quality
"Bacteria"	"Bacteroidota"	Flavobacteriia	Flavobacteriales	Flavobacteriaceae	Chryseobacterium	Chryseobacterium angstadtii	KM	10.1601/nm.24917	N	Y	2645727576	GCA_001045465	23996834	High quality
"Bacteria"	"Bacteroidota"	Flavobacteriia	Flavobacteriales	Flavobacteriaceae	Chryseobacterium	Chryseobacterium antarcticum	DSM 17047	10.1601/nm.14655	N	Y	2687453776	GCA_900109615		High quality
"Bacteria"	"Bacteroidota"	Flavobacteriia	Flavobacteriales	Flavobacteriaceae	Chryseobacterium	Chryseobacterium aquaticum	KCTC 12483	10.1601/nm.13270	N	Y	2713896886	GCA_001420285		High quality
"Bacteria"	"Bacteroidota"	Flavobacteriia	Flavobacteriales	Flavobacteriaceae	Chryseobacterium	Chryseobacterium arachidiradicis	DSM 27620	10.1601/nm.26898	N	Y	2728369265	(null)		High quality
"Bacteria"	"Bacteroidota"	Flavobacteriia	Flavobacteriales	Flavobacteriaceae	Chryseobacterium	Chryseobacterium arachidis	DSM 27619	10.1601/nm.25165	N	Y	2695420930	GCA_900129245		High quality
"Bacteria"	"Bacteroidota"	Flavobacteriia	Flavobacteriales	Flavobacteriaceae	Chryseobacterium	Chryseobacterium arthrosphaerae	CC-VM-7	10.1601/nm.20017	N	Y	2751185876	GCA_001684965	27795281	High quality
"Bacteria"	"Bacteroidota"	Flavobacteriia	Flavobacteriales	Flavobacteriaceae	Chryseobacterium	Chryseobacterium artocarpi	UTM-3	10.1601/nm.25795	N	Y	2751185877	GCA_001684975	27795281	High quality
"Bacteria"	"Bacteroidota"	Flavobacteriia	Flavobacteriales	Flavobacteriaceae	Chryseobacterium	Chryseobacterium balustinum	DSM 16775	10.1601/nm.8149	N	Y	2681813564	GCA_900168205		High quality
"Bacteria"	"Bacteroidota"	Flavobacteriia	Flavobacteriales	Flavobacteriaceae	Chryseobacterium	Chryseobacterium bovis	DSM 19482	10.1601/nm.13273	N	Y	2595699003	GCA_900108115	28491240	High quality
"Bacteria"	"Bacteroidota"	Flavobacteriia	Flavobacteriales	Flavobacteriaceae	Chryseobacterium	Chryseobacterium caeni	DSM 17710	10.1601/nm.10659	N	Y	2524614876	GCA_000426465		High quality
"Bacteria"	"Bacteroidota"	Flavobacteriia	Flavobacteriales	Flavobacteriaceae	Chryseobacterium	Chryseobacterium camelliae	Dolsongi-HT1	10.1601/nm.25236	N	N*	2775507018	GCA_002770595	29326213	High quality	>99% identical in 16S rRNA gene sequence to C. camelliae THG C4-1T.
"Bacteria"	"Bacteroidota"	Flavobacteriia	Flavobacteriales	Flavobacteriaceae	Chryseobacterium	Chryseobacterium carnipullorum	DSM 25581	10.1601/nm.24513	N	Y	2695420920	GCA_900142785		High quality
"Bacteria"	"Bacteroidota"	Flavobacteriia	Flavobacteriales	Flavobacteriaceae	Chryseobacterium	Chryseobacterium chaponense	DSM 23145	10.1601/nm.21259	N	Y	2681813521	GCA_900156725		High quality
"Bacteria"	"Bacteroidota"	Flavobacteriia	Flavobacteriales	Flavobacteriaceae	Chryseobacterium	Chryseobacterium contaminans	DSM 27621	10.1601/nm.25351	N	Y	2700988701	GCA_900142615		High quality
"Bacteria"	"Bacteroidota"	Flavobacteriia	Flavobacteriales	Flavobacteriaceae	Chryseobacterium	Chryseobacterium cucumeris	GSE06	10.1601/nm.29680	N	Y	2724679211	GCA_001593385	27313310	High quality
"Bacteria"	"Bacteroidota"	Flavobacteriia	Flavobacteriales	Flavobacteriaceae	Chryseobacterium	Chryseobacterium culicis	DSM 23031	10.1601/nm.20178	N	Y	2687453786	GCA_900108365		High quality
"Bacteria"	"Bacteroidota"	Flavobacteriia	Flavobacteriales	Flavobacteriaceae	Chryseobacterium	Chryseobacterium daecheongense	DSM 15235	10.1601/nm.8542	N	Y	2681812956	(null)		High quality
"Bacteria"	"Bacteroidota"	Flavobacteriia	Flavobacteriales	Flavobacteriaceae	Chryseobacterium	Chryseobacterium daeguense	DSM 19388	10.1601/nm.10660	N	Y	2523533536	GCA_000430825		High quality
"Bacteria"	"Bacteroidota"	Flavobacteriia	Flavobacteriales	Flavobacteriaceae	Chryseobacterium	Chryseobacterium defluvii	DSM 14219	10.1601/nm.8150	N	Y	2681812957	(null)		High quality
"Bacteria"	"Bacteroidota"	Flavobacteriia	Flavobacteriales	Flavobacteriaceae	Chryseobacterium	Chryseobacterium formosense	DSM 17452	10.1601/nm.8543	N	Y	2684622901	GCA_900116415		High quality
"Bacteria"	"Bacteroidota"	Flavobacteriia	Flavobacteriales	Flavobacteriaceae	Chryseobacterium	Chryseobacterium frigidisoli	DSM 26000	10.1601/nm.24358	N	Y	2684622856	GCA_900113805		High quality
"Bacteria"	"Bacteroidota"	Flavobacteriia	Flavobacteriales	Flavobacteriaceae	Chryseobacterium	Chryseobacterium gambrini	DSM 18014	10.1601/nm.13274	N	Y	2681813561	GCA_900156825		High quality
"Bacteria"	"Bacteroidota"	Flavobacteriia	Flavobacteriales	Flavobacteriaceae	Chryseobacterium	Chryseobacterium geocarposphaerae	DSM 27617	10.1601/nm.25166	N	Y	2734482070	(null)		High quality
"Bacteria"	"Bacteroidota"	Flavobacteriia	Flavobacteriales	Flavobacteriaceae	Chryseobacterium	Chryseobacterium glaciei	IHBB 10212	10.1601/nm.31456	N	Y	2721755524	GCA_001648155		High quality
"Bacteria"	"Bacteroidota"	Flavobacteriia	Flavobacteriales	Flavobacteriaceae	Chryseobacterium	Chryseobacterium gleum	F93	10.1601/nm.8148	Y	Y	2562617092	GCA_000143785		High quality
"Bacteria"	"Bacteroidota"	Flavobacteriia	Flavobacteriales	Flavobacteriaceae	Chryseobacterium	Chryseobacterium greenlandense	UMB34	10.1601/nm.20037	N	Y	2728368984	GCA_001507325		High quality
"Bacteria"	"Bacteroidota"	Flavobacteriia	Flavobacteriales	Flavobacteriaceae	Chryseobacterium	Chryseobacterium gregarium	DSM 19109	10.1601/nm.13275	N	Y	2523533548	GCA_000430845		High quality
"Bacteria"	"Bacteroidota"	Flavobacteriia	Flavobacteriales	Flavobacteriaceae	Chryseobacterium	Chryseobacterium haifense	DSM 19056	10.1601/nm.11434	N	Y	2600255101	GCA_000735695		Low quality (per IMG); High quality (NCBI).
"Bacteria"	"Bacteroidota"	Flavobacteriia	Flavobacteriales	Flavobacteriaceae	Chryseobacterium	Chryseobacterium halperniae	DSM 19921	10.1601/nm.29966	N	Y	2622736498	GCA_900110605		High quality
"Bacteria"	"Bacteroidota"	Flavobacteriia	Flavobacteriales	Flavobacteriaceae	Chryseobacterium	Chryseobacterium hispalense	DSM 25574	10.1601/nm.24893	N	Y	2585427834	GCA_000708615		High quality
"Bacteria"	"Bacteroidota"	Flavobacteriia	Flavobacteriales	Flavobacteriaceae	Chryseobacterium	Chryseobacterium hominis	DSM 19326	10.1601/nm.11504	N	Y	2684622847	GCA_900108525		High quality
"Bacteria"	"Bacteroidota"	Flavobacteriia	Flavobacteriales	Flavobacteriaceae	Chryseobacterium	Chryseobacterium humi	DSM 21580	10.1601/nm.16885	N	Y	2684622890	GCA_900108025		High quality
"Bacteria"	"Bacteroidota"	Flavobacteriia	Flavobacteriales	Flavobacteriaceae	Chryseobacterium	Chryseobacterium hungaricum	DSM 19684	10.1601/nm.13276	N	Y	2684622908	GCA_900102265		High quality
"Bacteria"	"Bacteroidota"	Flavobacteriia	Flavobacteriales	Flavobacteriaceae	Chryseobacterium	Chryseobacterium indologenes	DSM 16777	10.1601/nm.8151	N	Y	2687453795	GCA_900113975		High quality
"Bacteria"	"Bacteroidota"	Flavobacteriia	Flavobacteriales	Flavobacteriaceae	Chryseobacterium	Chryseobacterium indoltheticum	DSM 16778	10.1601/nm.8152	N	Y	2681813551	GCA_900156145		High quality
"Bacteria"	"Bacteroidota"	Flavobacteriia	Flavobacteriales	Flavobacteriaceae	Chryseobacterium	Chryseobacterium jejuense	DSM 19299	10.1601/nm.13277	N	Y	2684623012	GCA_900100075		High quality
"Bacteria"	"Bacteroidota"	Flavobacteriia	Flavobacteriales	Flavobacteriaceae	Chryseobacterium	Chryseobacterium jeonii	DSM 17048	10.1601/nm.14656	N	Y	2675903156	GCA_900112115		High quality
"Bacteria"	"Bacteroidota"	Flavobacteriia	Flavobacteriales	Flavobacteriaceae	Chryseobacterium	Chryseobacterium joostei	DSM 16927	10.1601/nm.8153	N	Y	2681813505	GCA_900156585		High quality
"Bacteria"	"Bacteroidota"	Flavobacteriia	Flavobacteriales	Flavobacteriaceae	Chryseobacterium	Chryseobacterium koreense	CCUG 49689	10.1601/nm.14779	N	Y	2648501397	GCA_001045435	15545478	High quality
"Bacteria"	"Bacteroidota"	Flavobacteriia	Flavobacteriales	Flavobacteriaceae	Chryseobacterium	Chryseobacterium kwangjuense	KJ1R5	10.1601/nm.24383	N	Y	2728369107	GCA_001563495	27103726	High quality
"Bacteria"	"Bacteroidota"	Flavobacteriia	Flavobacteriales	Flavobacteriaceae	Chryseobacterium	Chryseobacterium limigenitum	SUR2	10.1601/nm.27209	N	Y	2654587896	GCA_900114875		High quality
"Bacteria"	"Bacteroidota"	Flavobacteriia	Flavobacteriales	Flavobacteriaceae	Chryseobacterium	Chryseobacterium luteum	DSM 18605	10.1601/nm.11321	N	Y	2617271211	GCA_000737785		High quality
"Bacteria"	"Bacteroidota"	Flavobacteriia	Flavobacteriales	Flavobacteriaceae	Chryseobacterium	Chryseobacterium molle	DSM 18016	10.1601/nm.13278	N	Y	2698536696	GCA_900142325		High quality
"Bacteria"	"Bacteroidota"	Flavobacteriia	Flavobacteriales	Flavobacteriaceae	Chryseobacterium	Chryseobacterium oleae	DSM 25575	10.1601/nm.25604	N	Y	2684622910	GCA_900115055		High quality
"Bacteria"	"Bacteroidota"	Flavobacteriia	Flavobacteriales	Flavobacteriaceae	Chryseobacterium	Chryseobacterium oranimense	DSM 19055	10.1601/nm.13279	N	Y	2684623028	GCA_900129755		High quality
"Bacteria"	"Bacteroidota"	Flavobacteriia	Flavobacteriales	Flavobacteriaceae	Chryseobacterium	Chryseobacterium pallidum	DSM 18015	10.1601/nm.13280	N	Y	2681813503	(null)		High quality
"Bacteria"	"Bacteroidota"	Flavobacteriia	Flavobacteriales	Flavobacteriaceae	Chryseobacterium	Chryseobacterium palustre	DSM 21579	10.1601/nm.16884	N	Y	2523533629	GCA_000422265		High quality
"Bacteria"	"Bacteroidota"	Flavobacteriia	Flavobacteriales	Flavobacteriaceae	Chryseobacterium	Chryseobacterium piperi	CTM	10.1601/nm.22522	N	Y	2619619246	GCA_000737775		High quality
"Bacteria"	"Bacteroidota"	Flavobacteriia	Flavobacteriales	Flavobacteriaceae	Chryseobacterium	Chryseobacterium piscicola	DSM 21068	10.1601/nm.14936	N	Y	2681813514	GCA_900156685		High quality
"Bacteria"	"Bacteroidota"	Flavobacteriia	Flavobacteriales	Flavobacteriaceae	Chryseobacterium	Chryseobacterium polytrichastri	DSM 26899	10.1601/nm.26567	N	Y	2700988715	GCA_900142445		High quality
"Bacteria"	"Bacteroidota"	Flavobacteriia	Flavobacteriales	Flavobacteriaceae	Chryseobacterium	Chryseobacterium profundimaris	DSM 28214	10.1601/nm.26805	N	Y	2724679817	(null)		High quality
"Bacteria"	"Bacteroidota"	Flavobacteriia	Flavobacteriales	Flavobacteriaceae	Chryseobacterium	Chryseobacterium rhizoplanae	DSM 29371	10.1601/nm.26577	N	Y	2724679795	GCA_900182655		High quality
"Bacteria"	"Bacteroidota"	Flavobacteriia	Flavobacteriales	Flavobacteriaceae	Chryseobacterium	Chryseobacterium scophthalmum	DSM 16779	10.1601/nm.8156	N	Y	2690315624	GCA_900143185		High quality
"Bacteria"	"Bacteroidota"	Flavobacteriia	Flavobacteriales	Flavobacteriaceae	Chryseobacterium	Chryseobacterium shigense	DSM 17126	10.1601/nm.9642	N	Y	2681813504	GCA_900156575		High quality
"Bacteria"	"Bacteroidota"	Flavobacteriia	Flavobacteriales	Flavobacteriaceae	Chryseobacterium	Chryseobacterium soldanellicola	DSM 17072	10.1601/nm.9910	N	Y	2684622906	GCA_900100115		High quality
"Bacteria"	"Bacteroidota"	Flavobacteriia	Flavobacteriales	Flavobacteriaceae	Chryseobacterium	Chryseobacterium soli	DSM 19298	10.1601/nm.13281	N	Y	2617271210	GCA_000737705		High quality
"Bacteria"	"Bacteroidota"	Flavobacteriia	Flavobacteriales	Flavobacteriaceae	Chryseobacterium	Chryseobacterium solincola	DSM 22468	10.1601/nm.20026	N	Y	2634166404	GCA_000812875		High quality
"Bacteria"	"Bacteroidota"	Flavobacteriia	Flavobacteriales	Flavobacteriaceae	Chryseobacterium	Chryseobacterium taeanense	DSM 17071	10.1601/nm.9911	N	Y	2675903150	GCA_900099685		High quality
"Bacteria"	"Bacteroidota"	Flavobacteriia	Flavobacteriales	Flavobacteriaceae	Chryseobacterium	Chryseobacterium taichungense	DSM 17453	10.1601/nm.9467	N	Y	2675903154	GCA_900109935		High quality
"Bacteria"	"Bacteroidota"	Flavobacteriia	Flavobacteriales	Flavobacteriaceae	Chryseobacterium	Chryseobacterium taihuense	CGMCC 1.10941	10.1601/nm.23916	N	Y	2663762742	GCA_900103755		High quality
"Bacteria"	"Bacteroidota"	Flavobacteriia	Flavobacteriales	Flavobacteriaceae	Chryseobacterium	Chryseobacterium taiwanense	LMG 23355	10.1601/nm.10254	N	Y	2600255398	GCA_000813825		High quality
"Bacteria"	"Bacteroidota"	Flavobacteriia	Flavobacteriales	Flavobacteriaceae	Chryseobacterium	Chryseobacterium takakiae	DSM 26898	10.1601/nm.26174	N	Y	2695420944	GCA_900129385		High quality
"Bacteria"	"Bacteroidota"	Flavobacteriia	Flavobacteriales	Flavobacteriaceae	Chryseobacterium	Chryseobacterium taklimakanense	NCTC 13490	10.1601/nm.24907	N	Y	2765235860	GCA_900187185		High quality
"Bacteria"	"Bacteroidota"	Flavobacteriia	Flavobacteriales	Flavobacteriaceae	Chryseobacterium	Chryseobacterium tenax	DSM 16811	10.1601/nm.29968	N	Y	2524023241	GCA_000428485		High quality
"Bacteria"	"Bacteroidota"	Flavobacteriia	Flavobacteriales	Flavobacteriaceae	Chryseobacterium	Chryseobacterium treverense	DSM 22251	10.1601/nm.20117	N	Y	2687453775	GCA_900114045		High quality
"Bacteria"	"Bacteroidota"	Flavobacteriia	Flavobacteriales	Flavobacteriaceae	Chryseobacterium	Chryseobacterium ureilyticum	DSM 18017	10.1601/nm.13282	N	Y	2681813509	GCA_900156735		High quality
"Bacteria"	"Bacteroidota"	Flavobacteriia	Flavobacteriales	Flavobacteriaceae	Chryseobacterium	Chryseobacterium vrystaatense	LMG 22846	10.1601/nm.9646	N	Y	2617271207	GCA_000737765		High quality
"Bacteria"	"Bacteroidota"	Flavobacteriia	Flavobacteriales	Flavobacteriaceae	Chryseobacterium	Chryseobacterium wanjuense	DSM 17724	10.1601/nm.10171	N	Y	2684622833	GCA_900111495		High quality
"Bacteria"	"Bacteroidota"	Flavobacteriia	Flavobacteriales	Flavobacteriaceae	Chryseobacterium	Chryseobacterium xixisoli	CGMCC 1.12802	10.1601/nm.29969	N	Y	2718217690	(null)		High quality
"Bacteria"	"Bacteroidota"	Flavobacteriia	Flavobacteriales	Flavobacteriaceae	Chryseobacterium	Chryseobacterium zeae	DSM 27623	10.1601/nm.25164	N	Y	2695421044	GCA_900141765		High quality
"Bacteria"	"Bacteroidota"	Flavobacteriia	Flavobacteriales	Flavobacteriaceae	Cloacibacterium	Cloacibacterium normanense	DSM 15886	10.1601/nm.10119	Y	Y	2634166320	GCA_900104195		High quality
"Bacteria"	"Bacteroidota"	Flavobacteriia	Flavobacteriales	Flavobacteriaceae	Croceibacter	Croceibacter atlanticus	HTCC2559	10.1601/nm.8160	Y	Y	2526164557	GCA_000196315	20639333	High quality
"Bacteria"	"Bacteroidota"	Flavobacteriia	Flavobacteriales	Flavobacteriaceae	Cruoricaptor	Cruoricaptor ignavus	DSM 25479	10.1601/nm.23678	Y	Y	2700988704	GCA_900141665		High quality
"Bacteria"	"Bacteroidota"	Flavobacteriia	Flavobacteriales	Flavobacteriaceae	Dokdonia	Dokdonia donghaensis	DSW-1	10.1601/nm.9753	Y	Y	2627853639	GCA_000769435	26574687	High quality
"Bacteria"	"Bacteroidota"	Flavobacteriia	Flavobacteriales	Flavobacteriaceae	Elizabethkingia	Elizabethkingia meningoseptica	ATCC 13253	10.1601/nm.9258	Y	Y	2545824725	GCA_000401415	23846266	High quality
"Bacteria"	"Bacteroidota"	Flavobacteriia	Flavobacteriales	Flavobacteriaceae	Empedobacter	Empedobacter brevis	ATCC 43319	10.1601/nm.8162	Y	Y	2521172654	GCA_000382425		High quality
"Bacteria"	"Bacteroidota"	Flavobacteriia	Flavobacteriales	Flavobacteriaceae	Eudoraea	Eudoraea adriatica	DSM 19308	10.1601/nm.13716	Y	Y	2522572201	GCA_000382125		High quality
"Bacteria"	"Bacteroidota"	Flavobacteriia	Flavobacteriales	Flavobacteriaceae	Flagellimonas	Flagellimonas eckloniae	DOKDO 007	10.1601/nm.10720	Y	Y	2622736625	GCA_001413955		High quality
"Bacteria"	"Bacteroidota"	Flavobacteriia	Flavobacteriales	Flavobacteriaceae	Flaviramulus	Flaviramulus basaltis	DSM 18180	10.1601/nm.10722	Y	Y	2675903155	GCA_900114265		High quality
"Bacteria"	"Bacteroidota"	Flavobacteriia	Flavobacteriales	Flavobacteriaceae	Flavobacterium	Flavobacterium aciduliphilum	DSM 25663	10.1601/nm.24111	N	Y	2728369510	(null)		High quality
"Bacteria"	"Bacteroidota"	Flavobacteriia	Flavobacteriales	Flavobacteriaceae	Flavobacterium	Flavobacterium akiainvivens	DSM 25510	10.1601/nm.24514	N	Y	2693429907	GCA_900115875		High quality
"Bacteria"	"Bacteroidota"	Flavobacteriia	Flavobacteriales	Flavobacteriaceae	Flavobacterium	Flavobacterium anhuiense	CGMCC 1.6859	10.1601/nm.13324	N	Y	2596583647	GCA_900101855		Low quality (per IMG); High quality (NCBI).
"Bacteria"	"Bacteroidota"	Flavobacteriia	Flavobacteriales	Flavobacteriaceae	Flavobacterium	Flavobacterium antarcticum	DSM 19726	10.1601/nm.9377	N	Y	2513237111	GCA_000419685		High quality
"Bacteria"	"Bacteroidota"	Flavobacteriia	Flavobacteriales	Flavobacteriaceae	Flavobacterium	Flavobacterium aquaticum	CGMCC 1.12398	10.1601/nm.24519	N	Y	2718217678	(null)		High quality
"Bacteria"	"Bacteroidota"	Flavobacteriia	Flavobacteriales	Flavobacteriaceae	Flavobacterium	Flavobacterium aquatile	LMG 4008	10.1601/nm.8072	Y	Y	2617271337	GCA_000757385		High quality
"Bacteria"	"Bacteroidota"	Flavobacteriia	Flavobacteriales	Flavobacteriaceae	Flavobacterium	Flavobacterium aquicola	DSM 100880T (v2)	10.1601/nm.28736	N	Y	2739367662	(null)		High quality
"Bacteria"	"Bacteroidota"	Flavobacteriia	Flavobacteriales	Flavobacteriaceae	Flavobacterium	Flavobacterium aquidurense	DSM 18293	10.1601/nm.10723	N	Y	2693429908	GCA_900107365		High quality	Untrustworthy as type (per NCBI).
"Bacteria"	"Bacteroidota"	Flavobacteriia	Flavobacteriales	Flavobacteriaceae	Flavobacterium	Flavobacterium araucananum	DSM 24704	10.1601/nm.23118	N	Y	2695420947	GCA_002222055		High quality
"Bacteria"	"Bacteroidota"	Flavobacteriia	Flavobacteriales	Flavobacteriaceae	Flavobacterium	Flavobacterium beibuense	F44-8	10.1601/nm.20382	N	Y	2630968333	GCA_000769915		High quality
"Bacteria"	"Bacteroidota"	Flavobacteriia	Flavobacteriales	Flavobacteriaceae	Flavobacterium	Flavobacterium caeni	CGMCC 1.7031	10.1601/nm.16886	N	Y	2596583574	GCA_900101895		Low quality (per IMG); High quality (NCBI).
"Bacteria"	"Bacteroidota"	Flavobacteriia	Flavobacteriales	Flavobacteriaceae	Flavobacterium	Flavobacterium cauense	CGMCC 1.7270	10.1601/nm.14858	N	Y	2596583571	GCA_000769815		High quality	The NCBI assembly is from strain R2A-7T which has multiple designations, including CGMCC. 1.7270T.
"Bacteria"	"Bacteroidota"	Flavobacteriia	Flavobacteriales	Flavobacteriaceae	Flavobacterium	Flavobacterium cheniae	CGMCC 1.6844	10.1601/nm.13325	N	Y	2596583558	(null)		High quality
"Bacteria"	"Bacteroidota"	Flavobacteriia	Flavobacteriales	Flavobacteriaceae	Flavobacterium	Flavobacterium chilense	DSM 24724	10.1601/nm.23117	N	Y	2700988709	GCA_900142685		High quality
"Bacteria"	"Bacteroidota"	Flavobacteriia	Flavobacteriales	Flavobacteriaceae	Flavobacterium	Flavobacterium chungangense	LMG 26729	10.1601/nm.14516	N	Y	2609460032	GCA_000735715		High quality
"Bacteria"	"Bacteroidota"	Flavobacteriia	Flavobacteriales	Flavobacteriaceae	Flavobacterium	Flavobacterium crassostreae	LPB0076	10.1601/nm.29742	N	Y	2721755704	GCA_001831475		High quality
"Bacteria"	"Bacteroidota"	Flavobacteriia	Flavobacteriales	Flavobacteriaceae	Flavobacterium	Flavobacterium croceum	DSM 17960	10.1601/nm.10724	N	Y	2734482249	GCA_002917885		High quality
"Bacteria"	"Bacteroidota"	Flavobacteriia	Flavobacteriales	Flavobacteriaceae	Flavobacterium	Flavobacterium cucumis	DSM 18830	10.1601/nm.11254	N	Y	2698536819	GCA_900148835		High quality
"Bacteria"	"Bacteroidota"	Flavobacteriia	Flavobacteriales	Flavobacteriaceae	Flavobacterium	Flavobacterium cutihirudinis	DSM 25795	10.1601/nm.24384	N	Y	2695421040	(null)		High quality
"Bacteria"	"Bacteroidota"	Flavobacteriia	Flavobacteriales	Flavobacteriaceae	Flavobacterium	Flavobacterium daejeonense	DSM 17708	10.1601/nm.10177	N	Y	2523533615	GCA_000425425		High quality
"Bacteria"	"Bacteroidota"	Flavobacteriia	Flavobacteriales	Flavobacteriaceae	Flavobacterium	Flavobacterium dankookense	DSM 25687	10.1601/nm.23425	N	Y	2695421041	(null)		High quality
"Bacteria"	"Bacteroidota"	Flavobacteriia	Flavobacteriales	Flavobacteriaceae	Flavobacterium	Flavobacterium defluvii	DSM 17963	10.1601/nm.10725	N	Y	2695420958	GCA_900129555		High quality
"Bacteria"	"Bacteroidota"	Flavobacteriia	Flavobacteriales	Flavobacteriaceae	Flavobacterium	Flavobacterium degerlachei	DSM 15718	10.1601/nm.8081	N	Y	2693429883	GCA_900106645		High quality
"Bacteria"	"Bacteroidota"	Flavobacteriia	Flavobacteriales	Flavobacteriaceae	Flavobacterium	Flavobacterium denitrificans	DSM 15936	10.1601/nm.9449	N	Y	2523533577	GCA_000425445		High quality
"Bacteria"	"Bacteroidota"	Flavobacteriia	Flavobacteriales	Flavobacteriaceae	Flavobacterium	Flavobacterium endophyticum	DSM 29537	10.1601/nm.27725	N	Y	2731639186	(null)		High quality
"Bacteria"	"Bacteroidota"	Flavobacteriia	Flavobacteriales	Flavobacteriaceae	Flavobacterium	Flavobacterium enshiense	DK69	10.1601/nm.23914	N	Y	2576861554	GCA_000769895	26561515	High quality
"Bacteria"	"Bacteroidota"	Flavobacteriia	Flavobacteriales	Flavobacteriaceae	Flavobacterium	Flavobacterium filum	DSM 17961	10.1601/nm.11363	N	Y	2523533606	GCA_000425465		High quality
"Bacteria"	"Bacteroidota"	Flavobacteriia	Flavobacteriales	Flavobacteriaceae	Flavobacterium	Flavobacterium flevense	DSM 1076	10.1601/nm.8084	N	Y	2700988729	GCA_900142775		High quality
"Bacteria"	"Bacteroidota"	Flavobacteriia	Flavobacteriales	Flavobacteriaceae	Flavobacterium	Flavobacterium fluvii	DSM 19978	10.1601/nm.16881	N	Y	2695420956	GCA_900129545		High quality
"Bacteria"	"Bacteroidota"	Flavobacteriia	Flavobacteriales	Flavobacteriaceae	Flavobacterium	Flavobacterium fontis	DSM 25660	10.1601/nm.24115	N	Y	2695420946	GCA_900129405		High quality
"Bacteria"	"Bacteroidota"	Flavobacteriia	Flavobacteriales	Flavobacteriaceae	Flavobacterium	Flavobacterium frigidarium	DSM 17623	10.1601/nm.8085	N	Y	2523533550	GCA_000425505		High quality
"Bacteria"	"Bacteroidota"	Flavobacteriia	Flavobacteriales	Flavobacteriaceae	Flavobacterium	Flavobacterium frigidimaris	DSM 15937	10.1601/nm.9651	N	Y	2695420960	GCA_900129595		High quality	Untrustworthy as type (per NCBI).
"Bacteria"	"Bacteroidota"	Flavobacteriia	Flavobacteriales	Flavobacteriaceae	Flavobacterium	Flavobacterium frigoris	DSM 15719	10.1601/nm.8086	N	Y	2693429909	GCA_900111075		High quality
"Bacteria"	"Bacteroidota"	Flavobacteriia	Flavobacteriales	Flavobacteriaceae	Flavobacterium	Flavobacterium fryxellicola	DSM 16209	10.1601/nm.9379	N	Y	2695420925	GCA_900143245		High quality
"Bacteria"	"Bacteroidota"	Flavobacteriia	Flavobacteriales	Flavobacteriaceae	Flavobacterium	Flavobacterium gelidilacus	DSM 15343	10.1601/nm.8087	N	Y	2523533607	GCA_000422685		High quality
"Bacteria"	"Bacteroidota"	Flavobacteriia	Flavobacteriales	Flavobacteriaceae	Flavobacterium	Flavobacterium gillisiae	DSM 22376	10.1601/nm.8088	N	Y	2693429912	GCA_900107635		High quality
"Bacteria"	"Bacteroidota"	Flavobacteriia	Flavobacteriales	Flavobacteriaceae	Flavobacterium	Flavobacterium gilvum	EM1308	10.1601/nm.29530	N	Y	2609460187	GCA_000735535		High quality
"Bacteria"	"Bacteroidota"	Flavobacteriia	Flavobacteriales	Flavobacteriaceae	Flavobacterium	Flavobacterium glaciei	CGMCC 1.5380	10.1601/nm.10726	N	Y	2596583583	(null)		High quality
"Bacteria"	"Bacteroidota"	Flavobacteriia	Flavobacteriales	Flavobacteriaceae	Flavobacterium	Flavobacterium glycines	Gm-149	10.1601/nm.20123	N	Y	2660237900	GCA_900100165		High quality
"Bacteria"	"Bacteroidota"	Flavobacteriia	Flavobacteriales	Flavobacteriaceae	Flavobacterium	Flavobacterium granuli	DSM 17797	10.1601/nm.9378	N	Y	2695420924	GCA_003003155		High quality
"Bacteria"	"Bacteroidota"	Flavobacteriia	Flavobacteriales	Flavobacteriaceae	Flavobacterium	Flavobacterium haoranii	DSM 22807	10.1601/nm.20299	N	Y	2695421039	GCA_900142055		High quality
"Bacteria"	"Bacteroidota"	Flavobacteriia	Flavobacteriales	Flavobacteriaceae	Flavobacterium	Flavobacterium hercynium	DSM 18292	10.1601/nm.10727	N	Y	2724679814	GCA_002217285		High quality
"Bacteria"	"Bacteroidota"	Flavobacteriia	Flavobacteriales	Flavobacteriaceae	Flavobacterium	Flavobacterium hibernum	DSM 12611	10.1601/nm.8093	N	Y	2648501293	GCA_000832125		High quality
"Bacteria"	"Bacteroidota"	Flavobacteriia	Flavobacteriales	Flavobacteriaceae	Flavobacterium	Flavobacterium hydatis	DSM 2063	10.1601/nm.8094	N	Y	2617271209	GCA_000737695		High quality
"Bacteria"	"Bacteroidota"	Flavobacteriia	Flavobacteriales	Flavobacteriaceae	Flavobacterium	Flavobacterium indicum	GPTSA100-9	10.1601/nm.10728	N	Y	2540341066	GCA_000455605	22582381	High quality
"Bacteria"	"Bacteroidota"	Flavobacteriia	Flavobacteriales	Flavobacteriaceae	Flavobacterium	Flavobacterium johnsoniae	DSM 2064	10.1601/nm.8097	N	Y	2698536700	GCA_900142355		High quality
"Bacteria"	"Bacteroidota"	Flavobacteriia	Flavobacteriales	Flavobacteriaceae	Flavobacterium	Flavobacterium lacus	CGMCC 1.12504	10.1601/nm.25242	N	Y	2718217692	(null)		High quality
"Bacteria"	"Bacteroidota"	Flavobacteriia	Flavobacteriales	Flavobacteriaceae	Flavobacterium	Flavobacterium limicola	DSM 15094	10.1601/nm.8098	N	Y	2698536747	(null)		High quality
"Bacteria"	"Bacteroidota"	Flavobacteriia	Flavobacteriales	Flavobacteriaceae	Flavobacterium	Flavobacterium limnosediminis	JC2902	10.1601/nm.24918	N	Y	2571042671	GCA_000498535		High quality
"Bacteria"	"Bacteroidota"	Flavobacteriia	Flavobacteriales	Flavobacteriaceae	Flavobacterium	Flavobacterium lindanitolerans	DSM 21886	10.1601/nm.13326	N	Y	2731639123	GCA_002846575		High quality
"Bacteria"	"Bacteroidota"	Flavobacteriia	Flavobacteriales	Flavobacteriaceae	Flavobacterium	Flavobacterium marinum	CGMCC 1.10825	10.1601/nm.24615	N	Y	2596583585	GCA_900108395		Low quality (per IMG); High quality (NCBI).
"Bacteria"	"Bacteroidota"	Flavobacteriia	Flavobacteriales	Flavobacteriaceae	Flavobacterium	Flavobacterium micromati	DSM 17659	10.1601/nm.8101	N	Y	2695420959	GCA_900129585		High quality
"Bacteria"	"Bacteroidota"	Flavobacteriia	Flavobacteriales	Flavobacteriaceae	Flavobacterium	Flavobacterium nitrogenifigens	DSM 29982	10.1601/nm.27219	N	Y	2724679792	GCA_900182675		High quality
"Bacteria"	"Bacteroidota"	Flavobacteriia	Flavobacteriales	Flavobacteriaceae	Flavobacterium	Flavobacterium noncentrifugens	CGMCC 1.10076	10.1601/nm.24205	N	Y	2619618994	GCA_900100375		High quality
"Bacteria"	"Bacteroidota"	Flavobacteriia	Flavobacteriales	Flavobacteriaceae	Flavobacterium	Flavobacterium omnivorum	CGMCC 1.2747	10.1601/nm.8107	N	Y	2617270789	GCA_900099915		High quality
"Bacteria"	"Bacteroidota"	Flavobacteriia	Flavobacteriales	Flavobacteriaceae	Flavobacterium	Flavobacterium pectinovorum	DSM 6368	10.1601/nm.8108	N	Y	2698536748	GCA_900142715		High quality
"Bacteria"	"Bacteroidota"	Flavobacteriia	Flavobacteriales	Flavobacteriaceae	Flavobacterium	Flavobacterium phragmitis	CGMCC 1.10370	10.1601/nm.22690	N	Y	2667527437	GCA_900112575		High quality
"Bacteria"	"Bacteroidota"	Flavobacteriia	Flavobacteriales	Flavobacteriaceae	Flavobacterium	Flavobacterium piscis	CCUG 60099	10.1601/nm.25121	N	Y	2751185903	GCA_001686925		High quality
"Bacteria"	"Bacteroidota"	Flavobacteriia	Flavobacteriales	Flavobacteriaceae	Flavobacterium	Flavobacterium psychrophilum	DSM 3660	10.1601/nm.8109	N	Y	2622736523	GCA_900101925		High quality
"Bacteria"	"Bacteroidota"	Flavobacteriia	Flavobacteriales	Flavobacteriaceae	Flavobacterium	Flavobacterium reichenbachii	LMG 25512	10.1601/nm.14788	N	Y	2617271205	GCA_000737685		High quality
"Bacteria"	"Bacteroidota"	Flavobacteriia	Flavobacteriales	Flavobacteriaceae	Flavobacterium	Flavobacterium resistens	DSM 19382	10.1601/nm.13327	N	Y	2724679687	GCA_900182645		High quality
"Bacteria"	"Bacteroidota"	Flavobacteriia	Flavobacteriales	Flavobacteriaceae	Flavobacterium	Flavobacterium rivuli	DSM 21788	10.1601/nm.14785	N	Y	2519103183	GCA_000378485	26380634	High quality
"Bacteria"	"Bacteroidota"	Flavobacteriia	Flavobacteriales	Flavobacteriaceae	Flavobacterium	Flavobacterium saccharophilum	DSM 1811	10.1601/nm.8111	N	Y	2698536752	GCA_900142735		High quality
"Bacteria"	"Bacteroidota"	Flavobacteriia	Flavobacteriales	Flavobacteriaceae	Flavobacterium	Flavobacterium saliperosum	CGMCC 1.3801	10.1601/nm.9912	N	Y	2596583547	GCA_900100625		Low quality (per IMG); High quality (NCBI).
"Bacteria"	"Bacteroidota"	Flavobacteriia	Flavobacteriales	Flavobacteriaceae	Flavobacterium	Flavobacterium segetis	DSM 19741	10.1601/nm.10116	N	Y	2695420957	GCA_900129575		High quality
"Bacteria"	"Bacteroidota"	Flavobacteriia	Flavobacteriales	Flavobacteriaceae	Flavobacterium	Flavobacterium seoulense	EM1321	10.1601/nm.26475	N	Y	2609460189	GCA_000695795	25584140	High quality
"Bacteria"	"Bacteroidota"	Flavobacteriia	Flavobacteriales	Flavobacteriaceae	Flavobacterium	Flavobacterium sinopsychrotolerans	CGMCC 1.8704	10.1601/nm.20377	N	Y	2619618873	GCA_900110375		High quality
"Bacteria"	"Bacteroidota"	Flavobacteriia	Flavobacteriales	Flavobacteriaceae	Flavobacterium	Flavobacterium soli	DSM 19725	10.1601/nm.10061	N	Y	2522572162	GCA_000422705		High quality
"Bacteria"	"Bacteroidota"	Flavobacteriia	Flavobacteriales	Flavobacteriaceae	Flavobacterium	Flavobacterium subsaxonicum	DSM 21790	10.1601/nm.14786	N	Y	2524614667	GCA_000422725		High quality
"Bacteria"	"Bacteroidota"	Flavobacteriia	Flavobacteriales	Flavobacteriaceae	Flavobacterium	Flavobacterium succinicans	DSM 4002	10.1601/nm.8115	N	Y	2693429891	GCA_900114945		High quality
"Bacteria"	"Bacteroidota"	Flavobacteriia	Flavobacteriales	Flavobacteriaceae	Flavobacterium	Flavobacterium suncheonense	GH29-5	10.1601/nm.10178	N	Y	2524614632	GCA_000430025	27313837	High quality
"Bacteria"	"Bacteroidota"	Flavobacteriia	Flavobacteriales	Flavobacteriaceae	Flavobacterium	Flavobacterium swingsii	DSM 21789	10.1601/nm.14787	N	Y	2599185297	GCA_900111965		High quality
"Bacteria"	"Bacteroidota"	Flavobacteriia	Flavobacteriales	Flavobacteriaceae	Flavobacterium	Flavobacterium tegetincola	DSM 22377	10.1601/nm.8116	N	Y	2524023138	GCA_000425485		High quality
"Bacteria"	"Bacteroidota"	Flavobacteriia	Flavobacteriales	Flavobacteriaceae	Flavobacterium	Flavobacterium terrae	DSM 18829	10.1601/nm.11253	N	Y	2695421047	GCA_900142035		High quality
"Bacteria"	"Bacteroidota"	Flavobacteriia	Flavobacteriales	Flavobacteriaceae	Flavobacterium	Flavobacterium terrigena	DSM 17934	10.1601/nm.10729	N	Y	2600255390	GCA_900108955		High quality
"Bacteria"	"Bacteroidota"	Flavobacteriia	Flavobacteriales	Flavobacteriaceae	Flavobacterium	Flavobacterium tiangeerense	CGMCC 1.6847	10.1601/nm.14860	N	Y	2596583560	(null)		High quality
"Bacteria"	"Bacteroidota"	Flavobacteriia	Flavobacteriales	Flavobacteriaceae	Flavobacterium	Flavobacterium ummariense	DS-12	10.1601/nm.23553	N	Y	2675903027	GCA_900115115		High quality
"Bacteria"	"Bacteroidota"	Flavobacteriia	Flavobacteriales	Flavobacteriaceae	Flavobacterium	Flavobacterium urocaniciphilum	DSM 27078	10.1601/nm.25446	N	Y	2693429864	GCA_900110615		High quality
"Bacteria"	"Bacteroidota"	Flavobacteriia	Flavobacteriales	Flavobacteriaceae	Flavobacterium	Flavobacterium urumqiense	CGMCC 1.9230	10.1601/nm.23039	N	Y	2617270781	GCA_900108015		High quality
"Bacteria"	"Bacteroidota"	Flavobacteriia	Flavobacteriales	Flavobacteriaceae	Flavobacterium	Flavobacterium weaverense	DSM 19727	10.1601/nm.10115	N	Y	2698536818	(null)		High quality
"Bacteria"	"Bacteroidota"	Flavobacteriia	Flavobacteriales	Flavobacteriaceae	Flavobacterium	Flavobacterium xanthum	DSM 3661	10.1601/nm.8120	N	Y	2700988712	GCA_900142695		High quality
"Bacteria"	"Bacteroidota"	Flavobacteriia	Flavobacteriales	Flavobacteriaceae	Flavobacterium	Flavobacterium xinjiangense	CGMCC 1.2749	10.1601/nm.8121	N	Y	2663762760	GCA_900142885		High quality
"Bacteria"	"Bacteroidota"	Flavobacteriia	Flavobacteriales	Flavobacteriaceae	Flavobacterium	Flavobacterium xueshanense	CGMCC 1.9227	10.1601/nm.23038	N	Y	2617270785	GCA_900112975		High quality
"Bacteria"	"Bacteroidota"	Flavobacteriia	Flavobacteriales	Flavobacteriaceae	Formosa	Formosa algae	KMM 3553	10.1601/nm.8584	Y	Y	2724678980	GCA_001439665		High quality
"Bacteria"	"Bacteroidota"	Flavobacteriia	Flavobacteriales	Flavobacteriaceae	Gaetbulibacter	Gaetbulibacter saemankumensis	DSM 17032	10.1601/nm.9640	Y	Y	2524614665	GCA_000425645		High quality
"Bacteria"	"Bacteroidota"	Flavobacteriia	Flavobacteriales	Flavobacteriaceae	Gelidibacter	Gelidibacter algens	DSM 12408	10.1601/nm.8164	Y	Y	2593339300	(null)		High quality
"Bacteria"	"Bacteroidota"	Flavobacteriia	Flavobacteriales	Flavobacteriaceae	Gillisia	Gillisia limnaea	R-8282	10.1601/nm.8167	Y	Y	2506783053	GCA_000243235	23450183	High quality
"Bacteria"	"Bacteroidota"	Flavobacteriia	Flavobacteriales	Flavobacteriaceae	Gramella	Gramella echinicola	DSM 19838	10.1601/nm.8598	Y	Y	2524614734	GCA_000423065	27274783	High quality
"Bacteria"	"Bacteroidota"	Flavobacteriia	Flavobacteriales	Flavobacteriaceae	Hyunsoonleella	Hyunsoonleella jejuensis	DSM 21035	10.1601/nm.16883	Y	Y	2684622907	GCA_900111025		High quality
"Bacteria"	"Bacteroidota"	Flavobacteriia	Flavobacteriales	Flavobacteriaceae	Ichthyenterobacterium	Ichthyenterobacterium magnum	DSM 26283	10.1601/nm.26543	Y	Y	2728369274	(null)		High quality
"Bacteria"	"Bacteroidota"	Flavobacteriia	Flavobacteriales	Flavobacteriaceae	Imtechella	Imtechella halotolerans	K1	10.1601/nm.23551	Y	Y	2534681666	GCA_000260835	22740661	High quality
"Bacteria"	"Bacteroidota"	Flavobacteriia	Flavobacteriales	Flavobacteriaceae	Jejuia	Jejuia pallidilutea	DSM 21165	10.1601/nm.14651	Y	Y	2728369277	(null)		High quality
"Bacteria"	"Bacteroidota"	Flavobacteriia	Flavobacteriales	Flavobacteriaceae	Joostella	Joostella marina	DSM 19592	10.1601/nm.13730	Y	Y	2509276026	GCA_000260115		High quality
"Bacteria"	"Bacteroidota"	Flavobacteriia	Flavobacteriales	Flavobacteriaceae	Kordia	Kordia algicida	OT-1	10.1601/nm.8649	Y	Y	641380434	GCA_000154725	21622754	High quality
"Bacteria"	"Bacteroidota"	Flavobacteriia	Flavobacteriales	Flavobacteriaceae	Kriegella	Kriegella aquimaris	DSM 19886	10.1601/nm.13733	Y	Y	2622736525	GCA_900103215		High quality
"Bacteria"	"Bacteroidota"	Flavobacteriia	Flavobacteriales	Flavobacteriaceae	Leeuwenhoekiella	Leeuwenhoekiella marinoflava	DSM 3653	10.1601/nm.9268	Y	Y	2582581269	GCA_900129005		High quality
"Bacteria"	"Bacteroidota"	Flavobacteriia	Flavobacteriales	Flavobacteriaceae	Mangrovimonas	Mangrovimonas yunxiaonensis	LY01	10.1601/nm.24209	N*	N*	2609460310	GCA_000733475	25428978	High quality	16S rRNA gene identity of >99% to the type species M. yunxiaonensis LYYY01T.
"Bacteria"	"Bacteroidota"	Flavobacteriia	Flavobacteriales	Flavobacteriaceae	Maribacter	Maribacter antarcticus	DSM 21422	10.1601/nm.14386	N	Y	2556921603	GCA_000621125		High quality
"Bacteria"	"Bacteroidota"	Flavobacteriia	Flavobacteriales	Flavobacteriaceae	Maribacter	Maribacter aquivivus	DSM 16478	10.1601/nm.8681	N	Y	2622736581	GCA_900142175		High quality
"Bacteria"	"Bacteroidota"	Flavobacteriia	Flavobacteriales	Flavobacteriaceae	Maribacter	Maribacter arcticus	DSM 23546	10.1601/nm.14049	N	Y	2595698209	GCA_900167935		High quality
"Bacteria"	"Bacteroidota"	Flavobacteriia	Flavobacteriales	Flavobacteriaceae	Maribacter	Maribacter dokdonensis	DSW-8	10.1601/nm.9643	N	Y	2690315862	GCA_001447995		High quality
"Bacteria"	"Bacteroidota"	Flavobacteriia	Flavobacteriales	Flavobacteriaceae	Maribacter	Maribacter forsetii	DSM 18668	10.1601/nm.14050	N	Y	2574179767	GCA_000744105		Low quality (per IMG); High quality (NCBI).
"Bacteria"	"Bacteroidota"	Flavobacteriia	Flavobacteriales	Flavobacteriaceae	Maribacter	Maribacter orientalis	DSM 16471	10.1601/nm.8682	N	Y	2622736438	GCA_900109345		High quality
"Bacteria"	"Bacteroidota"	Flavobacteriia	Flavobacteriales	Flavobacteriaceae	Maribacter	Maribacter polysiphoniae	DSM 23514	10.1601/nm.11564	N	Y	2595698208	(null)		High quality
"Bacteria"	"Bacteroidota"	Flavobacteriia	Flavobacteriales	Flavobacteriaceae	Maribacter	Maribacter sedimenticola	DSM 19840	10.1601/nm.8683	Y	Y	2622736538	GCA_900188415		High quality
"Bacteria"	"Bacteroidota"	Flavobacteriia	Flavobacteriales	Flavobacteriaceae	Maribacter	Maribacter spongiicola	DSM 25233	10.1601/nm.26887	N	Y	2731957517	(null)		High quality
"Bacteria"	"Bacteroidota"	Flavobacteriia	Flavobacteriales	Flavobacteriaceae	Maribacter	Maribacter stanieri	DSM 19891	10.1601/nm.15070	N	Y	2622736542	GCA_900112245		High quality
"Bacteria"	"Bacteroidota"	Flavobacteriia	Flavobacteriales	Flavobacteriaceae	Maribacter	Maribacter thermophilus	HT7-2	10.1601/nm.26168	N	Y	2627853760	GCA_001020565		High quality
"Bacteria"	"Bacteroidota"	Flavobacteriia	Flavobacteriales	Flavobacteriaceae	Maribacter	Maribacter ulvicola	DSM 15366	10.1601/nm.8684	N	Y	2681813549	GCA_900155985		High quality
"Bacteria"	"Bacteroidota"	Flavobacteriia	Flavobacteriales	Flavobacteriaceae	Maribacter	Maribacter vaceletii	DSM 25230	10.1601/nm.26888	N	Y	2734482098	(null)		High quality
"Bacteria"	"Bacteroidota"	Flavobacteriia	Flavobacteriales	Flavobacteriaceae	Meridianimaribacter	Meridianimaribacter flavus	CGMCC 1.10957	10.1601/nm.15067	Y	Y	2667528167	(null)		High quality
"Bacteria"	"Bacteroidota"	Flavobacteriia	Flavobacteriales	Flavobacteriaceae	Mesoflavibacter	Mesoflavibacter zeaxanthinifaciens	DSM 18436	10.1601/nm.13742	Y	Y	2524023204	GCA_000422365		High quality
"Bacteria"	"Bacteroidota"	Flavobacteriia	Flavobacteriales	Flavobacteriaceae	Mesonia	Mesonia algae	DSM 15361	10.1601/nm.8169	Y	Y	2593339303	(null)		High quality
"Bacteria"	"Bacteroidota"	Flavobacteriia	Flavobacteriales	Flavobacteriaceae	Moheibacter	Moheibacter sediminis	CGMCC 1.12708	10.1601/nm.25444	Y	Y	2718217654	GCA_900176425		High quality
"Bacteria"	"Bacteroidota"	Flavobacteriia	Flavobacteriales	Flavobacteriaceae	Muricauda	Muricauda antarctica	CGMCC 1.12174	10.1601/nm.24516	N	Y	2671180021	GCA_900142405		High quality
"Bacteria"	"Bacteroidota"	Flavobacteriia	Flavobacteriales	Flavobacteriaceae	Muricauda	Muricauda lutaonensis	CC-HSB-11	10.1601/nm.14859	N	Y	2630968620	GCA_000963865		High quality
"Bacteria"	"Bacteroidota"	Flavobacteriia	Flavobacteriales	Flavobacteriaceae	Muricauda	Muricauda pacifica	DSM 25027	10.1601/nm.27768	N	Y	2731639122	(null)		High quality
"Bacteria"	"Bacteroidota"	Flavobacteriia	Flavobacteriales	Flavobacteriaceae	Muricauda	Muricauda ruestringensis	B1	10.1601/nm.8171	Y	Y	2505679007	GCA_000224085	22768362	High quality
"Bacteria"	"Bacteroidota"	Flavobacteriia	Flavobacteriales	Flavobacteriaceae	Muricauda	Muricauda zhangzhouensis	DSM 25030	10.1601/nm.24217	N	Y	2617270731	GCA_900106825		High quality
"Bacteria"	"Bacteroidota"	Flavobacteriia	Flavobacteriales	Flavobacteriaceae	Muriicola	Muriicola jejuensis	DSM 21206	10.1601/nm.19909	Y	Y	2724679820	(null)		High quality
"Bacteria"	"Bacteroidota"	Flavobacteriia	Flavobacteriales	Flavobacteriaceae	Myroides	Myroides guanonis	DSM 26542	10.1601/nm.24789	N	Y	2622736509	GCA_900114085		High quality
"Bacteria"	"Bacteroidota"	Flavobacteriia	Flavobacteriales	Flavobacteriaceae	Myroides	Myroides indicus	DSM 28213	10.1601/nm.27753	N	Y	2739367659	(null)		High quality
"Bacteria"	"Bacteroidota"	Flavobacteriia	Flavobacteriales	Flavobacteriaceae	Myroides	Myroides injenensis	M09-0166	10.1601/nm.26492	N	Y	2523231007	GCA_000246945	22535932	High quality
"Bacteria"	"Bacteroidota"	Flavobacteriia	Flavobacteriales	Flavobacteriaceae	Myroides	Myroides marinus	DSM 23048	10.1601/nm.21336	N	Y	2615840711	GCA_900109075		High quality
"Bacteria"	"Bacteroidota"	Flavobacteriia	Flavobacteriales	Flavobacteriaceae	Myroides	Myroides odoratimimus	ATCC BAA-634	10.1601/nm.8174	N	Y	2596583645	(null)		High quality
"Bacteria"	"Bacteroidota"	Flavobacteriia	Flavobacteriales	Flavobacteriaceae	Myroides	Myroides odoratus	DSM 2801	10.1601/nm.8173	Y	Y	2506520050	GCA_000243275		High quality
"Bacteria"	"Bacteroidota"	Flavobacteriia	Flavobacteriales	Flavobacteriaceae	Myroides	Myroides phaeus	DSM 23313	10.1601/nm.22920	N	Y	2675903217	GCA_900099675		High quality
"Bacteria"	"Bacteroidota"	Flavobacteriia	Flavobacteriales	Flavobacteriaceae	Myroides	Myroides profundi	DSM 19823	10.1601/nm.14116	N	Y	2622736514	GCA_900111065		High quality
"Bacteria"	"Bacteroidota"	Flavobacteriia	Flavobacteriales	Flavobacteriaceae	Myroides	Myroides xuanwuensis	DSM 27251	10.1601/nm.25129	N	Y	2700988703	GCA_900142635		High quality
"Bacteria"	"Bacteroidota"	Flavobacteriia	Flavobacteriales	Flavobacteriaceae	Olleya	Olleya marilimosa	CAM030	10.1601/nm.9559	Y	Y	2545824540	GCA_000518485		High quality
"Bacteria"	"Bacteroidota"	Flavobacteriia	Flavobacteriales	Flavobacteriaceae	Ornithobacterium	Ornithobacterium rhinotracheale	DSM 15997	10.1601/nm.8176	Y	Y	2509601001	GCA_000265465		High quality
"Bacteria"	"Bacteroidota"	Flavobacteriia	Flavobacteriales	Flavobacteriaceae	Owenweeksia	Owenweeksia hongkongensis	DSM 17368	10.1601/nm.9457	Y	Y	2508501098	GCA_000236705	23450211	High quality
"Bacteria"	"Bacteroidota"	Flavobacteriia	Flavobacteriales	Flavobacteriaceae	Pricia	Pricia antarctica	DSM 23421	10.1601/nm.23351	Y	Y	2684622891	GCA_900101815		Low quality (per IMG); High quality (NCBI).
"Bacteria"	"Bacteroidota"	Flavobacteriia	Flavobacteriales	Flavobacteriaceae	Pseudozobellia	Pseudozobellia thermophila	DSM 19858	10.1601/nm.14212	Y	Y	2622736519	GCA_900141855		High quality
"Bacteria"	"Bacteroidota"	Flavobacteriia	Flavobacteriales	Flavobacteriaceae	Psychroflexus	Psychroflexus gondwanensis	ACAM 44	10.1601/nm.8184	N	Y	2531839497	GCA_000355905	24391155	High quality
"Bacteria"	"Bacteroidota"	Flavobacteriia	Flavobacteriales	Flavobacteriaceae	Psychroflexus	Psychroflexus halocasei	DSM 23581	10.1601/nm.23273	N	Y	2675903162	GCA_900107595		High quality
"Bacteria"	"Bacteroidota"	Flavobacteriia	Flavobacteriales	Flavobacteriaceae	Psychroflexus	Psychroflexus salarius	DSM 25661	10.1601/nm.25869	N	Y	2695420935	GCA_900129035		High quality
"Bacteria"	"Bacteroidota"	Flavobacteriia	Flavobacteriales	Flavobacteriaceae	Psychroflexus	Psychroflexus sediminis	DSM 19803	10.1601/nm.14152	N	Y	2622736510	GCA_900099815		High quality
"Bacteria"	"Bacteroidota"	Flavobacteriia	Flavobacteriales	Flavobacteriaceae	Psychroflexus	Psychroflexus torquis	ATCC 700755	10.1601/nm.8183	Y	Y	2757320576	GCA_000153485		High quality
"Bacteria"	"Bacteroidota"	Flavobacteriia	Flavobacteriales	Flavobacteriaceae	Psychroflexus	Psychroflexus tropicus	DSM 15496	10.1601/nm.8807	N	Y	2518645613	GCA_000378765		High quality
"Bacteria"	"Bacteroidota"	Flavobacteriia	Flavobacteriales	Flavobacteriaceae	Psychroserpens	Psychroserpens burtonensis	DSM 12212	10.1601/nm.8186	Y	Y	2524023130	GCA_000425305		High quality
"Bacteria"	"Bacteroidota"	Flavobacteriia	Flavobacteriales	Flavobacteriaceae	Pustulibacterium	Pustulibacterium marinum	CGMCC 1.12333	10.1601/nm.24395	Y	Y	2663762752	GCA_900116665		High quality
"Bacteria"	"Bacteroidota"	Flavobacteriia	Flavobacteriales	Flavobacteriaceae	Riemerella	Riemerella anatipestifer	A350/72	10.1601/nm.8188	Y	Y	649633092	GCA_000183155	21677851	High quality
"Bacteria"	"Bacteroidota"	Flavobacteriia	Flavobacteriales	Flavobacteriaceae	Robiginitalea	Robiginitalea biformata	HTCC2501	10.1601/nm.8817	Y	Y	646311950	GCA_000024125	19767438	High quality
"Bacteria"	"Bacteroidota"	Flavobacteriia	Flavobacteriales	Flavobacteriaceae	Salegentibacter	Salegentibacter salegens	ACAM 48	10.1601/nm.8191	Y	Y	2698536943	GCA_900142975		High quality
"Bacteria"	"Bacteroidota"	Flavobacteriia	Flavobacteriales	Flavobacteriaceae	Salinimicrobium	Salinimicrobium catena	CGMCC 1.6101	10.1601/nm.13037	Y	Y	2617270763	GCA_900102915		High quality
"Bacteria"	"Bacteroidota"	Flavobacteriia	Flavobacteriales	Flavobacteriaceae	Siansivirga	Siansivirga zeaxanthinifaciens	CC-SAMT-1	10.1601/nm.23673	Y	Y	2639762969	GCA_000941055		High quality
"Bacteria"	"Bacteroidota"	Flavobacteriia	Flavobacteriales	Flavobacteriaceae	Sinomicrobium	Sinomicrobium oceani	CGMCC 1.12145	10.1601/nm.23925	Y	Y	2596583572	GCA_900119185		Low quality (per IMG); High quality (NCBI).
"Bacteria"	"Bacteroidota"	Flavobacteriia	Flavobacteriales	Flavobacteriaceae	Soonwooa	Soonwooa buanensis	DSM 22323	10.1601/nm.20120	Y	Y	2595698221	GCA_900167905		High quality
"Bacteria"	"Bacteroidota"	Flavobacteriia	Flavobacteriales	Flavobacteriaceae	Spongiibacterium	Spongiibacterium flavum	DSM 22638	10.1601/nm.23041	Y	Y	2617270824	GCA_900129665		High quality
"Bacteria"	"Bacteroidota"	Flavobacteriia	Flavobacteriales	Flavobacteriaceae	Stenothermobacter	Stenothermobacter spongiae	JCM 13191	10.1601/nm.9862	Y	Y	2751185769	GCA_002117125		High quality
"Bacteria"	"Bacteroidota"	Flavobacteriia	Flavobacteriales	Flavobacteriaceae	Tenacibaculum	Tenacibaculum adriaticum	DSM 18961	10.1601/nm.13654	N	Y	2756170228	(null)		High quality
"Bacteria"	"Bacteroidota"	Flavobacteriia	Flavobacteriales	Flavobacteriaceae	Tenacibaculum	Tenacibaculum agarivorans	HZ1	10.1601/nm.31099	N	Y	2788500482	GCA_001936575		High quality
"Bacteria"	"Bacteroidota"	Flavobacteriia	Flavobacteriales	Flavobacteriaceae	Tenacibaculum	Tenacibaculum caenipelagi	CECT 8283	10.1601/nm.24660	N	Y	2772190803	(null)		High quality
"Bacteria"	"Bacteroidota"	Flavobacteriia	Flavobacteriales	Flavobacteriaceae	Tenacibaculum	Tenacibaculum dicentrarchi	AY7486TD	10.1601/nm.22834	N	N*	2744054993	GCA_001483385	26893432	High quality	>99% identical in 16S rRNA gene sequence to T. dicentrarchi 35/09T.
"Bacteria"	"Bacteroidota"	Flavobacteriia	Flavobacteriales	Flavobacteriaceae	Tenacibaculum	Tenacibaculum discolor	DSM 18842	10.1601/nm.13656	N	Y	2734482798	(null)		High quality
"Bacteria"	"Bacteroidota"	Flavobacteriia	Flavobacteriales	Flavobacteriaceae	Tenacibaculum	Tenacibaculum gallaicum	DSM 18841	10.1601/nm.13657	N	Y	2756170236	(null)		High quality
"Bacteria"	"Bacteroidota"	Flavobacteriia	Flavobacteriales	Flavobacteriaceae	Tenacibaculum	Tenacibaculum holothuriorum	S2-2	10.1601/nm.27826	N	Y	2791355028	GCA_002120225		High quality
"Bacteria"	"Bacteroidota"	Flavobacteriia	Flavobacteriales	Flavobacteriaceae	Tenacibaculum	Tenacibaculum jejuense	KCTC 22618	10.1601/nm.22832	N	Y	2757321053	GCA_900198195		High quality
"Bacteria"	"Bacteroidota"	Flavobacteriia	Flavobacteriales	Flavobacteriaceae	Tenacibaculum	Tenacibaculum lutimaris	DSM 16505	10.1601/nm.9381	N	Y	2739368073	(null)		High quality
"Bacteria"	"Bacteroidota"	Flavobacteriia	Flavobacteriales	Flavobacteriaceae	Tenacibaculum	Tenacibaculum maritimum	NBRC 15946	10.1601/nm.8193	Y	Y	2568526045	GCA_000509405		High quality	Untrustworthy as type (per NCBI).
"Bacteria"	"Bacteroidota"	Flavobacteriia	Flavobacteriales	Flavobacteriaceae	Tenacibaculum	Tenacibaculum mesophilum	DSM 13764	10.1601/nm.8195	N	Y	2695420951	GCA_900129475		High quality
"Bacteria"	"Bacteroidota"	Flavobacteriia	Flavobacteriales	Flavobacteriaceae	Tenacibaculum	Tenacibaculum ovolyticum	DSM 18103	10.1601/nm.8196	N	Y	2523533531	GCA_000430545		High quality
"Bacteria"	"Bacteroidota"	Flavobacteriia	Flavobacteriales	Flavobacteriaceae	Tenacibaculum	Tenacibaculum skagerrakense	DSM 14836	10.1601/nm.8197	N	Y	2795385469	(null)		High quality
"Bacteria"	"Bacteroidota"	Flavobacteriia	Flavobacteriales	Flavobacteriaceae	Tenacibaculum	Tenacibaculum todarodis	LPB0136	10.1601/nm.31651	N	Y	2728369366	GCA_001889045		High quality
"Bacteria"	"Bacteroidota"	Flavobacteriia	Flavobacteriales	Flavobacteriaceae	Ulvibacter	Ulvibacter litoralis	DSM 16195	10.1601/nm.8199	Y	Y	2675903215	GCA_900102055		High quality
"Bacteria"	"Bacteroidota"	Flavobacteriia	Flavobacteriales	Flavobacteriaceae	Vitellibacter	Vitellibacter vladivostokensis	KMM 3516	10.1601/nm.8201	Y	Y	2627853707	GCA_000952855		High quality
"Bacteria"	"Bacteroidota"	Flavobacteriia	Flavobacteriales	Flavobacteriaceae	Weeksella	Weeksella virosa	9751	10.1601/nm.8203	Y	Y	650377986	GCA_000189415	21475590	High quality
"Bacteria"	"Bacteroidota"	Flavobacteriia	Flavobacteriales	Flavobacteriaceae	Wenyingzhuangia	Wenyingzhuangia marina	DSM 100572	10.1601/nm.25036	Y	Y	2695421042	GCA_900130035		High quality
"Bacteria"	"Bacteroidota"	Flavobacteriia	Flavobacteriales	Flavobacteriaceae	Winogradskyella	Winogradskyella thalassocola	DSM 15363	10.1601/nm.8911	Y	Y	2634166307	GCA_900099995		High quality
"Bacteria"	"Bacteroidota"	Flavobacteriia	Flavobacteriales	Flavobacteriaceae	Xanthomarina	Xanthomarina gelatinilytica	AK20	10.1601/nm.27735	Y	Y	2531839038	GCA_000348685		High quality
"Bacteria"	"Bacteroidota"	Flavobacteriia	Flavobacteriales	Flavobacteriaceae	Zeaxanthinibacter	Zeaxanthinibacter enoshimensis	DSM 18435	10.1601/nm.11155	Y	Y	2731639225	(null)		High quality
"Bacteria"	"Bacteroidota"	Flavobacteriia	Flavobacteriales	Flavobacteriaceae	Zhouia	Zhouia amylolytica	CGMCC 1.6114	10.1601/nm.11157	Y	Y	2619618939	GCA_900116365		High quality
"Bacteria"	"Bacteroidota"	Flavobacteriia	Flavobacteriales	Flavobacteriaceae	Zobellia	Zobellia galactanivorans	Dsij	10.1601/nm.8206	Y	Y	2619619092	GCA_000973105	22513138	High quality
"Bacteria"	"Bacteroidota"	Flavobacteriia	Flavobacteriales	Flavobacteriaceae	Zunongwangia	Zunongwangia profunda	SM-A87	10.1601/nm.11189	Y	Y	646564591	GCA_000023465	20398413	High quality
"Bacteria"	"Bacteroidota"	Sphingobacteriia	Sphingobacteriales	Sphingobacteriaceae	Arcticibacter	Arcticibacter svalbardensis	MN12-7	10.1601/nm.24110	Y	Y	2541047992	GCA_000403135	23846277	High quality
"Bacteria"	"Bacteroidota"	Sphingobacteriia	Sphingobacteriales	Sphingobacteriaceae	Mucilaginibacter	Mucilaginibacter frigoritolerans	ATCC BAA-1854	10.1601/nm.20293	N	Y	2596583644	(null)		High quality
"Bacteria"	"Bacteroidota"	Sphingobacteriia	Sphingobacteriales	Sphingobacteriaceae	Mucilaginibacter	Mucilaginibacter gossypii	Gh-67	10.1601/nm.20182	N	Y	2651870011	GCA_900100945		High quality
"Bacteria"	"Bacteroidota"	Sphingobacteriia	Sphingobacteriales	Sphingobacteriaceae	Mucilaginibacter	Mucilaginibacter gossypiicola	Gh-48	10.1601/nm.20183	N	Y	2651870109	GCA_900110105		High quality
"Bacteria"	"Bacteroidota"	Sphingobacteriia	Sphingobacteriales	Sphingobacteriaceae	Mucilaginibacter	Mucilaginibacter gracilis	DSM 18602	10.1601/nm.11435	N	Y	2775506711	(null)		High quality
"Bacteria"	"Bacteroidota"	Sphingobacteriia	Sphingobacteriales	Sphingobacteriaceae	Mucilaginibacter	Mucilaginibacter lappiensis	ATCC BAA-1855	10.1601/nm.20294	N	Y	2681812809	GCA_900155965		High quality
"Bacteria"	"Bacteroidota"	Sphingobacteriia	Sphingobacteriales	Sphingobacteriaceae	Mucilaginibacter	Mucilaginibacter mallensis	MP1X4	10.1601/nm.20295	N	Y	2667528181	GCA_900105165		High quality
"Bacteria"	"Bacteroidota"	Sphingobacteriia	Sphingobacteriales	Sphingobacteriaceae	Mucilaginibacter	Mucilaginibacter oryzae	DSM 19975	10.1601/nm.14385	N	Y	2595698252	(null)		High quality
"Bacteria"	"Bacteroidota"	Sphingobacteriia	Sphingobacteriales	Sphingobacteriaceae	Mucilaginibacter	Mucilaginibacter paludis	TPT56	10.1601/nm.11436	Y	Y	2506520020	GCA_000166195		High quality
"Bacteria"	"Bacteroidota"	Sphingobacteriia	Sphingobacteriales	Sphingobacteriaceae	Mucilaginibacter	Mucilaginibacter pineti	M47C3B	10.1601/nm.25653	N	Y	2671180113	GCA_900101875		High quality	Listed as M. pineti 47C3B in IMG.
"Bacteria"	"Bacteroidota"	Sphingobacteriia	Sphingobacteriales	Sphingobacteriaceae	Mucilaginibacter	Mucilaginibacter polytrichastri	DSM 26907	10.1601/nm.25349	N	Y	2622736518	GCA_900116355		High quality
"Bacteria"	"Bacteroidota"	Sphingobacteriia	Sphingobacteriales	Sphingobacteriaceae	Mucilaginibacter	Mucilaginibacter yixingensis	DSM 26809	10.1601/nm.28585	N	Y	2734482263	(null)		High quality
"Bacteria"	"Bacteroidota"	Sphingobacteriia	Sphingobacteriales	Sphingobacteriaceae	Olivibacter	Olivibacter sitiensis	DSM 17696	10.1601/nm.10915	Y	Y	2515154027	GCA_000427965	25197463	High quality
"Bacteria"	"Bacteroidota"	Sphingobacteriia	Sphingobacteriales	Sphingobacteriaceae	Parapedobacter	Parapedobacter koreensis	Jip14	10.1601/nm.10932	Y	Y	2671180226	GCA_900109365		High quality
"Bacteria"	"Bacteroidota"	Sphingobacteriia	Sphingobacteriales	Sphingobacteriaceae	Pedobacter	Pedobacter africanus	DSM 12126	10.1601/nm.8234	N	Y	2622736459	GCA_900176535		High quality
"Bacteria"	"Bacteroidota"	Sphingobacteriia	Sphingobacteriales	Sphingobacteriaceae	Pedobacter	Pedobacter agri	PB92	10.1601/nm.13524	N	Y	2548876984	GCA_000258495	22740666	High quality
"Bacteria"	"Bacteroidota"	Sphingobacteriia	Sphingobacteriales	Sphingobacteriaceae	Pedobacter	Pedobacter alluvionis	DSM 19624	10.1601/nm.14510	N	Y	2690315623	(null)		High quality
"Bacteria"	"Bacteroidota"	Sphingobacteriia	Sphingobacteriales	Sphingobacteriaceae	Pedobacter	Pedobacter antarcticus	ATCC 51969	10.1601/nm.25237	N	Y	2597490344	GCA_900112985		High quality
"Bacteria"	"Bacteroidota"	Sphingobacteriia	Sphingobacteriales	Sphingobacteriaceae	Pedobacter	Pedobacter arcticus	A12	10.1601/nm.23277	N	Y	2551306473	GCA_000302595	23144423	High quality
"Bacteria"	"Bacteroidota"	Sphingobacteriia	Sphingobacteriales	Sphingobacteriaceae	Pedobacter	Pedobacter bauzanensis	DSM 22554	10.1601/nm.20232	N	Y	2734482284	(null)		High quality
"Bacteria"	"Bacteroidota"	Sphingobacteriia	Sphingobacteriales	Sphingobacteriaceae	Pedobacter	Pedobacter borealis	DSM 19626	10.1601/nm.14511	N	Y	2585427687	GCA_000708285		High quality
"Bacteria"	"Bacteroidota"	Sphingobacteriia	Sphingobacteriales	Sphingobacteriaceae	Pedobacter	Pedobacter caeni	DSM 16990	10.1601/nm.9468	N	Y	2622736434	GCA_900129215		High quality
"Bacteria"	"Bacteroidota"	Sphingobacteriia	Sphingobacteriales	Sphingobacteriaceae	Pedobacter	Pedobacter cryoconitis	DSM 14825	10.1601/nm.8235	N	Y	2593339302	(null)		High quality
"Bacteria"	"Bacteroidota"	Sphingobacteriia	Sphingobacteriales	Sphingobacteriaceae	Pedobacter	Pedobacter duraquae	DSM 19034	10.1601/nm.11404	N	Y	2728369744	(null)		High quality
"Bacteria"	"Bacteroidota"	Sphingobacteriia	Sphingobacteriales	Sphingobacteriaceae	Pedobacter	Pedobacter ginsenosidimutans	KACC 14530	10.1601/nm.24894	N	Y	2724679004	GCA_001442625		High quality
"Bacteria"	"Bacteroidota"	Sphingobacteriia	Sphingobacteriales	Sphingobacteriaceae	Pedobacter	Pedobacter glucosidilyticus	DSM 23534	10.1601/nm.15071	N	Y	2523533576	GCA_000425145		High quality
"Bacteria"	"Bacteroidota"	Sphingobacteriia	Sphingobacteriales	Sphingobacteriaceae	Pedobacter	Pedobacter hartonius	DSM 19033	10.1601/nm.11405	N	Y	2693429882	GCA_900107535		High quality
"Bacteria"	"Bacteroidota"	Sphingobacteriia	Sphingobacteriales	Sphingobacteriaceae	Pedobacter	Pedobacter heparinus	DSM 2366	10.1601/nm.8233	Y	Y	644736398	GCA_000023825	21304637	High quality
"Bacteria"	"Bacteroidota"	Sphingobacteriia	Sphingobacteriales	Sphingobacteriaceae	Pedobacter	Pedobacter himalayensis	HHS 22	10.1601/nm.9459	N	Y	2791355090	GCA_002003685		High quality	Unverified source organism (per NCBI). Untrustworthy as type (per NCBI).
"Bacteria"	"Bacteroidota"	Sphingobacteriia	Sphingobacteriales	Sphingobacteriaceae	Pedobacter	Pedobacter insulae	DSM 18684	10.1601/nm.11358	N	Y	2634166297	GCA_900113525		High quality
"Bacteria"	"Bacteroidota"	Sphingobacteriia	Sphingobacteriales	Sphingobacteriaceae	Pedobacter	Pedobacter kyungheensis	KACC 16221	10.1601/nm.26208	N	Y	2630968456	GCA_000812965		High quality
"Bacteria"	"Bacteroidota"	Sphingobacteriia	Sphingobacteriales	Sphingobacteriaceae	Pedobacter	Pedobacter luteus	DSM 22385	10.1601/nm.24046	N	Y	2595698248	GCA_900168015		High quality
"Bacteria"	"Bacteroidota"	Sphingobacteriia	Sphingobacteriales	Sphingobacteriaceae	Pedobacter	Pedobacter metabolipauper	DSM 19035	10.1601/nm.11406	N	Y	2636416080	(null)		High quality
"Bacteria"	"Bacteroidota"	Sphingobacteriia	Sphingobacteriales	Sphingobacteriaceae	Pedobacter	Pedobacter nutrimenti	DSM 27372	10.1601/nm.25340	N	Y	2619619049	(null)		High quality
"Bacteria"	"Bacteroidota"	Sphingobacteriia	Sphingobacteriales	Sphingobacteriaceae	Pedobacter	Pedobacter nyackensis	DSM 19625	10.1601/nm.14509	N	Y	2622736511	GCA_900176505		High quality
"Bacteria"	"Bacteroidota"	Sphingobacteriia	Sphingobacteriales	Sphingobacteriaceae	Pedobacter	Pedobacter oryzae	DSM 19973	10.1601/nm.14780	N	Y	2523231054	GCA_000422945		High quality
"Bacteria"	"Bacteroidota"	Sphingobacteriia	Sphingobacteriales	Sphingobacteriaceae	Pedobacter	Pedobacter psychrophilus	CCM 8644	10.1601/nm.30511	N	Y	2744054859	GCA_001652725		High quality
"Bacteria"	"Bacteroidota"	Sphingobacteriia	Sphingobacteriales	Sphingobacteriaceae	Pedobacter	Pedobacter ruber	DSM 24536	10.1601/nm.23755	N	Y	2675903227	GCA_900103545		High quality
"Bacteria"	"Bacteroidota"	Sphingobacteriia	Sphingobacteriales	Sphingobacteriaceae	Pedobacter	Pedobacter steynii	DSM 19110	10.1601/nm.11407	N	Y	2675903693	GCA_900103665		High quality
"Bacteria"	"Bacteroidota"	Sphingobacteriia	Sphingobacteriales	Sphingobacteriaceae	Pedobacter	Pedobacter suwonensis	DSM 18130	10.1601/nm.10939	N	Y	2622736524	GCA_900111825		High quality
"Bacteria"	"Bacteroidota"	Sphingobacteriia	Sphingobacteriales	Sphingobacteriaceae	Pedobacter	Pedobacter terrae	DSM 17933	10.1601/nm.11470	N	Y	2675903222	GCA_900100705		High quality
"Bacteria"	"Bacteroidota"	Sphingobacteriia	Sphingobacteriales	Sphingobacteriaceae	Pedobacter	Pedobacter tournemirensis	DSM 23085	10.1601/nm.23750	N	Y	2818991316	(null)		High quality
"Bacteria"	"Bacteroidota"	Sphingobacteriia	Sphingobacteriales	Sphingobacteriaceae	Pedobacter	Pedobacter westerhofensis	DSM 19036	10.1601/nm.11408	N	Y	2724679782	GCA_900182595		High quality
"Bacteria"	"Bacteroidota"	Sphingobacteriia	Sphingobacteriales	Sphingobacteriaceae	Pedobacter	Pedobacter xixiisoli	CGMCC 1.12803	10.1601/nm.25992	N	Y	2721755864	GCA_900215335		High quality
"Bacteria"	"Bacteroidota"	Sphingobacteriia	Sphingobacteriales	Sphingobacteriaceae	Solitalea	Solitalea koreensis	DSM 21342	10.1601/nm.14580	Y	Y	2724679707	GCA_900182575		High quality
"Bacteria"	"Bacteroidota"	Sphingobacteriia	Sphingobacteriales	Sphingobacteriaceae	Sphingobacterium	Sphingobacterium alimentarium	DSM 22362	10.1601/nm.23194	N	Y	2791354870	(null)		High quality
"Bacteria"	"Bacteroidota"	Sphingobacteriia	Sphingobacteriales	Sphingobacteriaceae	Sphingobacterium	Sphingobacterium composti	DSM 18850	10.1601/nm.11252	N	Y	2700988711	(null)		High quality
"Bacteria"	"Bacteroidota"	Sphingobacteriia	Sphingobacteriales	Sphingobacteriaceae	Sphingobacterium	Sphingobacterium faecium	DSM 11690	10.1601/nm.8226	N	Y	2734482254	(null)		High quality
"Bacteria"	"Bacteroidota"	Sphingobacteriia	Sphingobacteriales	Sphingobacteriaceae	Sphingobacterium	Sphingobacterium lactis	DSM 22361	10.1601/nm.23193	N	Y	2675903147	GCA_900107985		High quality
"Bacteria"	"Bacteroidota"	Sphingobacteriia	Sphingobacteriales	Sphingobacteriaceae	Sphingobacterium	Sphingobacterium multivorum	DSM 11691	10.1601/nm.8229	N	Y	2571042348	(null)		High quality
"Bacteria"	"Bacteroidota"	Sphingobacteriia	Sphingobacteriales	Sphingobacteriaceae	Sphingobacterium	Sphingobacterium paludis	CGMCC 1.12801	10.1601/nm.25863	N	Y	2718217651	(null)		High quality
"Bacteria"	"Bacteroidota"	Sphingobacteriia	Sphingobacteriales	Sphingobacteriaceae	Sphingobacterium	Sphingobacterium psychroaquaticum	DSM 22418	10.1601/nm.23922	N	Y	2595699002	GCA_900177625		High quality
"Bacteria"	"Bacteroidota"	Sphingobacteriia	Sphingobacteriales	Sphingobacteriaceae	Sphingobacterium	Sphingobacterium siyangense	CGMCC 1.6855	10.1601/nm.13612	N	Y	2596583573	(null)		High quality
"Bacteria"	"Bacteroidota"	Sphingobacteriia	Sphingobacteriales	Sphingobacteriaceae	Sphingobacterium	Sphingobacterium spiritivorum	ATCC 33861	10.1601/nm.8224	Y	Y	2562617179	GCA_000143765		High quality
"Bacteria"	"Bacteroidota"	Sphingobacteriia	Sphingobacteriales	Sphingobacteriaceae	Sphingobacterium	Sphingobacterium thalpophilum	DSM 11723	10.1601/nm.8231	N	Y	2563366725	GCA_000686625		High quality
"Bacteria"	"Chlamydiota"	Chlamydiia	Chlamydiales	Chlamydiaceae	Chlamydia	Chlamydia abortus	GIMC 2006:CabB577	10.1601/nm.26794	U	U*	2814123253	GCA_002895085		High quality	>99% identical in 16S rRNA gene sequence to C. abortus B577T.
"Bacteria"	"Chlamydiota"	Chlamydiia	Chlamydiales	Chlamydiaceae	Chlamydia	Chlamydia felis	Fe/C-56	10.1601/nm.26796	N	N*	637000067	GCA_000009945	16766509	High quality	>99% identical in 16S rRNA gene sequence to C. felis Fe/Pn-1T.
"Bacteria"	"Chlamydiota"	Chlamydiia	Chlamydiales	Chlamydiaceae	Chlamydia	Chlamydia gallinacea	JX-1	10.1601/nm.27022	N	N*	2773857800	GCA_002007725		High quality	>99% identical in 16S rRNA gene sequence to C. gallinacea 08-1274/3T.
"Bacteria"	"Chlamydiota"	Chlamydiia	Chlamydiales	Chlamydiaceae	Chlamydia	Chlamydia muridarum	MoPn	10.1601/nm.7768	N	Y	637000062	GCA_000006685	10684935	High quality
"Bacteria"	"Chlamydiota"	Chlamydiia	Chlamydiales	Chlamydiaceae	Chlamydia	Chlamydia pecorum	Bo/E58	10.1601/nm.7769	N	Y	650716022	GCA_000204135	21571992	High quality
"Bacteria"	"Chlamydiota"	Chlamydiia	Chlamydiales	Chlamydiaceae	Chlamydia	Chlamydia pneumoniae	TW-183	10.1601/nm.7770	N	Y	637000071	GCA_000007205		High quality
"Bacteria"	"Chlamydiota"	Chlamydiia	Chlamydiales	Chlamydiaceae	Chlamydia	Chlamydia trachomatis	HAR-13	10.1601/nm.7767	Y	Y	637000063	GCA_000012125	16177312	High quality
"Bacteria"	"Chlamydiota"	Chlamydiia	Chlamydiales	Chlamydiaceae	Chlamydophila	Chlamydophila psittaci	6BC	10.1601/nm.7774	Y	Y	651053015	GCA_000204255	21622741	High quality
"Bacteria"	"Chlamydiota"	Chlamydiia	Chlamydiales	Parachlamydiaceae	Parachlamydia	Parachlamydia acanthamoebae	ATCC VR-1476	10.1601/nm.7782	Y	Y	2654587719	GCA_000875975	25643359	High quality
"Bacteria"	"Chlamydiota"	Chlamydiia	Chlamydiales	Simkaniaceae	Simkania	Simkania negevensis	Z	10.1601/nm.7787	Y	Y	650716085	GCA_000237205	21690563	High quality
"Bacteria"	"Chlamydiota"	Chlamydiia	Chlamydiales	Waddliaceae	Waddlia	Waddlia chondrophila	WSU 86-1044	10.1601/nm.7792	Y	Y	2744054780	GCA_001618265		High quality
"Bacteria"	"Deinococcus-Thermus"	Deinococci	Thermales	Thermaceae	Marinithermus	Marinithermus hydrothermalis	DSM 14884	10.1601/nm.532	Y	Y	2504643006	GCA_000195335	22675595	High quality
"Bacteria"	"Deinococcus-Thermus"	Deinococci	Thermales	Thermaceae	Meiothermus	Meiothermus ruber	21 DSM 1279	10.1601/nm.534	Y	Y	646564545	GCA_000024425	21304689	High quality
"Bacteria"	"Deinococcus-Thermus"	Deinococci	Thermales	Thermaceae	Oceanithermus	Oceanithermus profundus	506 DSM 14977	10.1601/nm.540	Y	Y	649633077	GCA_000183745	21677858	High quality
"Bacteria"	"Deinococcus-Thermus"	Deinococci	Thermales	Thermaceae	Thermus	Thermus amyloliquefaciens	YIM 77409	10.1601/nm.27065	N	Y	2579778517	GCA_000744885	26925197	High quality
"Bacteria"	"Deinococcus-Thermus"	Deinococci	Thermales	Thermaceae	Thermus	Thermus antranikianii	DSM 12462	10.1601/nm.521	N	Y	2522572193	GCA_000423905		High quality
"Bacteria"	"Deinococcus-Thermus"	Deinococci	Thermales	Thermaceae	Thermus	Thermus aquaticus	YT-1	10.1601/nm.520	Y	Y	2648501156	GCA_001280255		High quality
"Bacteria"	"Deinococcus-Thermus"	Deinococci	Thermales	Thermaceae	Thermus	Thermus arciformis	CGMCC 1.6992	10.1601/nm.17910	N	Y	2617270932	GCA_900102145		High quality
"Bacteria"	"Deinococcus-Thermus"	Deinococci	Thermales	Thermaceae	Thermus	Thermus brockianus		10.1601/nm.522	N	N*	2502171156	(null)		High quality	>99% identical to T. brockianus YS038T.
"Bacteria"	"Deinococcus-Thermus"	Deinococci	Thermales	Thermaceae	Thermus	Thermus caliditerrae	YIM 77777	10.1601/nm.25134	N	N*	2582581225	GCA_000745065	27125486	High quality	>99% identical to T. calditerrae YIM 77925T.
"Bacteria"	"Deinococcus-Thermus"	Deinococci	Thermales	Thermaceae	Thermus	Thermus filiformis	ATCC 43280	10.1601/nm.524	N	Y	2639763100	GCA_000771745	25977443	High quality
"Bacteria"	"Deinococcus-Thermus"	Deinococci	Thermales	Thermaceae	Thermus	Thermus igniterrae	ATCC 700962	10.1601/nm.525	N	Y	2515154172	GCA_000376265		High quality
"Bacteria"	"Deinococcus-Thermus"	Deinococci	Thermales	Thermaceae	Thermus	Thermus islandicus	DSM 21543	10.1601/nm.14940	N	Y	2524614852	GCA_000421625		High quality
"Bacteria"	"Deinococcus-Thermus"	Deinococci	Thermales	Thermaceae	Thermus	Thermus oshimai	DSM 12092	10.1601/nm.526	N	Y	2515154080	GCA_000373145		High quality
"Bacteria"	"Deinococcus-Thermus"	Deinococci	Thermales	Thermaceae	Thermus	Thermus scotoductus	DSM 8553	10.1601/nm.528	N	Y	2518645614	GCA_000381045		High quality
"Bacteria"	"Deinococcus-Thermus"	Deinococci	Thermales	Thermaceae	Thermus	Thermus tengchongensis	YIM 77401	10.1601/nm.24275	N	N	2574179781	GCA_000744175	27125486	Low quality (per IMG); High quality (NCBI).	>99% identical to T. tengchongensis YIM 77924T.
"Bacteria"	"Deinococcus-Thermus"	Deinococci	Thermales	Thermaceae	Thermus	Thermus thermophilus	HB8	10.1601/nm.530	N	Y	637000323	GCA_000091545		High quality
"Bacteria"	"Epsilonbacteraeota"	Epsilonproteobacteria	Campylobacterales	Helicobacteriaceae	Helicobacter	Helicobacter bilis	ATCC 51630	10.1601/nm.3836	N	Y	2563366541	GCA_000686565		High quality
"Bacteria"	"Epsilonbacteraeota"	Epsilonproteobacteria	Campylobacterales	Helicobacteriaceae	Helicobacter	Helicobacter bizzozeronii	CCUG 35545	10.1601/nm.3837	N	Y	2534682345	GCA_000263275		Low quality (per IMG); High quality (NCBI).
"Bacteria"	"Epsilonbacteraeota"	Epsilonproteobacteria	Campylobacterales	Helicobacteriaceae	Helicobacter	Helicobacter canadensis	ATCC 700968	10.1601/nm.3838	N	Y	643886213	GCA_000155455	25212613	High quality
"Bacteria"	"Epsilonbacteraeota"	Epsilonproteobacteria	Campylobacterales	Helicobacteriaceae	Helicobacter	Helicobacter canis	NCTC 12740	10.1601/nm.3839	N	N*	2558860249	GCA_000507865		High quality	>99% identical in 16S rRNA gene sequence to H. canis ATCC 51401T.
"Bacteria"	"Epsilonbacteraeota"	Epsilonproteobacteria	Campylobacterales	Helicobacteriaceae	Helicobacter	Helicobacter cetorum	MIT 99-5656	10.1601/nm.10317	N	Y	2513237175	GCA_000259275	24358262	High quality
"Bacteria"	"Epsilonbacteraeota"	Epsilonproteobacteria	Campylobacterales	Helicobacteriaceae	Helicobacter	Helicobacter cinaedi	CCUG 18818	10.1601/nm.3841	N	Y	643886141	GCA_000155475	25212613	High quality
"Bacteria"	"Epsilonbacteraeota"	Epsilonproteobacteria	Campylobacterales	Helicobacteriaceae	Helicobacter	Helicobacter felis	ATCC 49179	10.1601/nm.3842	N	Y	649633054	GCA_000200595	21402865	High quality
"Bacteria"	"Epsilonbacteraeota"	Epsilonproteobacteria	Campylobacterales	Helicobacteriaceae	Helicobacter	Helicobacter fennelliae	MRY12-0050	10.1601/nm.3843	N	N*	2576861694	GCA_000509365	23929465	High quality	>99% identical in 16S rRNA gene sequence to H. fennelliae Fennell 231T.
"Bacteria"	"Epsilonbacteraeota"	Epsilonproteobacteria	Campylobacterales	Helicobacteriaceae	Helicobacter	Helicobacter heilmannii	ASB1	10.1601/nm.8973	N	Y	2619619087	GCA_000319205	23405321	High quality
"Bacteria"	"Epsilonbacteraeota"	Epsilonproteobacteria	Campylobacterales	Helicobacteriaceae	Helicobacter	Helicobacter hepaticus	ATCC 51449	10.1601/nm.3844	N	N*	637000131	GCA_000007905	12810954	High quality	>99% identical in 16S rRNA gene sequence to H. hepaticus ATCC 51448T.
"Bacteria"	"Epsilonbacteraeota"	Epsilonproteobacteria	Campylobacterales	Helicobacteriaceae	Helicobacter	Helicobacter himalayensis	YS1	10.1601/nm.26724	N	Y	2687453546	GCA_001602095		High quality
"Bacteria"	"Epsilonbacteraeota"	Epsilonproteobacteria	Campylobacterales	Helicobacteriaceae	Helicobacter	Helicobacter jaachi	MIT 09-6949	10.1601/nm.30132	N	Y	2663763012	GCA_000763135	25428971	High quality
"Bacteria"	"Epsilonbacteraeota"	Epsilonproteobacteria	Campylobacterales	Helicobacteriaceae	Helicobacter	Helicobacter japonicus	MIT 01-6451	10.1601/nm.30134	N	Y	2791355303	GCA_000762845	25428971	High quality
"Bacteria"	"Epsilonbacteraeota"	Epsilonproteobacteria	Campylobacterales	Helicobacteriaceae	Helicobacter	Helicobacter macacae	MIT 99-5501	10.1601/nm.24539	N	Y	2558860248	GCA_000507845	25212613	High quality
"Bacteria"	"Epsilonbacteraeota"	Epsilonproteobacteria	Campylobacterales	Helicobacteriaceae	Helicobacter	Helicobacter muridarum	NCTC 12714	10.1601/nm.3847	N	Y	2808606664	GCA_900450885		High quality
"Bacteria"	"Epsilonbacteraeota"	Epsilonproteobacteria	Campylobacterales	Helicobacteriaceae	Helicobacter	Helicobacter mustelae	ATCC 43772	10.1601/nm.3848	N	Y	646564537	GCA_000091985	20219135	High quality
"Bacteria"	"Epsilonbacteraeota"	Epsilonproteobacteria	Campylobacterales	Helicobacteriaceae	Helicobacter	Helicobacter pametensis	ATCC 51478	10.1601/nm.3850	N	Y	2546825547	GCA_000518225		High quality
"Bacteria"	"Epsilonbacteraeota"	Epsilonproteobacteria	Campylobacterales	Helicobacteriaceae	Helicobacter	Helicobacter pullorum	MIT 98-5489	10.1601/nm.3851	N	N*	643886218	GCA_000155495	25212613	High quality	>99% identical in 16S rRNA gene sequence to H. pullorum ATCC 51801T.
"Bacteria"	"Epsilonbacteraeota"	Epsilonproteobacteria	Campylobacterales	Helicobacteriaceae	Helicobacter	Helicobacter pylori	CCUG 17874	10.1601/nm.3833	Y	Y	2537562118	GCA_000258845	22493206	High quality
"Bacteria"	"Epsilonbacteraeota"	Epsilonproteobacteria	Campylobacterales	Helicobacteriaceae	Helicobacter	Helicobacter rodentium	ATCC 700285	10.1601/nm.3852	N	Y	2558309108	GCA_000687535		High quality
"Bacteria"	"Epsilonbacteraeota"	Epsilonproteobacteria	Campylobacterales	Helicobacteriaceae	Helicobacter	Helicobacter suis	HS1	10.1601/nm.13365	N	Y	649989954	GCA_000187625	21414191	High quality
"Bacteria"	"Epsilonbacteraeota"	Epsilonproteobacteria	Campylobacterales	Helicobacteriaceae	Helicobacter	Helicobacter trogontum	ATCC 700114	10.1601/nm.3854	N	Y	2671181141	GCA_000765905	25428971	High quality
"Bacteria"	"Epsilonbacteraeota"	Epsilonproteobacteria	Campylobacterales	Helicobacteriaceae	Helicobacter	Helicobacter typhlonius	98-6810	10.1601/nm.3855	N	N*	2663762956	GCA_000765765	25428971	High quality	>99% identical in 16S rRNA gene sequence to H. typhlonius 97-6810T.
"Bacteria"	"Epsilonbacteraeota"	Epsilonproteobacteria	Campylobacterales	Helicobacteriaceae	Sulfuricurvum	Sulfuricurvum kujiense	DSM 16994	10.1601/nm.8872	Y	Y	649633097	GCA_000183725	22675602	High quality
"Bacteria"	"Epsilonbacteraeota"	Epsilonproteobacteria	Campylobacterales	Helicobacteriaceae	Sulfurimonas	Sulfurimonas autotrophica	DSM 16294	10.1601/nm.3857	Y	Y	648028058	GCA_000147355	21304749	High quality
"Bacteria"	"Epsilonbacteraeota"	Epsilonproteobacteria	Campylobacterales	Helicobacteriaceae	Sulfurovum	Sulfurovum lithotrophicum	ATCC BAA-797	10.1601/nm.8874	Y	Y	2648501445	GCA_000987835	28904743	High quality (per IMG); genome length too large (per NCBI).
"Bacteria"	"Epsilonbacteraeota"	Epsilonproteobacteria	Campylobacterales	Helicobacteriaceae	Wolinella	Wolinella succinogenes	DSM 1740	10.1601/nm.3861	Y	Y	637000341	GCA_000196135	14500908	High quality
"Bacteria"	"Firmicutes"	Bacilli	Bacillales	Bacillaceae	Alteribacillus	Alteribacillus bidgolensis	IBRC-M10614	10.1601/nm.23527	Y	Y	2654587895	GCA_900099745		High quality
"Bacteria"	"Firmicutes"	Bacilli	Bacillales	Bacillaceae	Amphibacillus	Amphibacillus xylanus	NBRC 15112	10.1601/nm.5009	Y	Y	2524023219	GCA_000307165		High quality
"Bacteria"	"Firmicutes"	Bacilli	Bacillales	Bacillaceae	Anaerobacillus	Anaerobacillus arseniciselenatis	DSM 15340	10.1601/nm.18593	Y	Y	2698536990	(null)		High quality
"Bacteria"	"Firmicutes"	Bacilli	Bacillales	Bacillaceae	Anoxybacillus	Anoxybacillus amylolyticus	DSM 15939	10.1601/nm.10189	N	Y	2690315950	GCA_001634285	16682297	High quality
"Bacteria"	"Firmicutes"	Bacilli	Bacillales	Bacillaceae	Anoxybacillus	Anoxybacillus ayderensis	NCIMB 13972	10.1601/nm.8465	N	Y	2744054988	GCA_000833605	26413199	High quality
"Bacteria"	"Firmicutes"	Bacilli	Bacillales	Bacillaceae	Anoxybacillus	Anoxybacillus flavithermus	DSM 2641	10.1601/nm.5015	N	Y	643348508	GCA_000019045	19014707	High quality
"Bacteria"	"Firmicutes"	Bacilli	Bacillales	Bacillaceae	Anoxybacillus	Anoxybacillus geothermalis	GSSed3	10.1601/nm.28838	N	Y	2639762962	GCA_000948315	26067952	High quality
"Bacteria"	"Firmicutes"	Bacilli	Bacillales	Bacillaceae	Anoxybacillus	Anoxybacillus gonensis	G2	10.1601/nm.5014	N	Y	2627854177	GCA_000770375		High quality
"Bacteria"	"Firmicutes"	Bacilli	Bacillales	Bacillaceae	Anoxybacillus	Anoxybacillus pushchinoensis	K1	10.1601/nm.5013	Y	Y	2654588147	GCA_900111795		High quality
"Bacteria"	"Firmicutes"	Bacilli	Bacillales	Bacillaceae	Anoxybacillus	Anoxybacillus thermarum	DSM 17141	10.1601/nm.22452	N	Y	2648501677	GCA_000836725	25999577	High quality
"Bacteria"	"Firmicutes"	Bacilli	Bacillales	Bacillaceae	Anoxybacillus	Anoxybacillus vitaminiphilus	CGMCC 1.8979	10.1601/nm.24736	N	Y	2718217676	(null)		High quality
"Bacteria"	"Firmicutes"	Bacilli	Bacillales	Bacillaceae	Aquisalibacillus	Aquisalibacillus elongatus	DSM 18090	10.1601/nm.13692	Y	Y	2786546167	(null)		High quality
"Bacteria"	"Firmicutes"	Bacilli	Bacillales	Bacillaceae	Bacillus	Bacillus acidiproducens	DSM 23148	10.1601/nm.14614	N	Y	2519899659	GCA_000374345		High quality
"Bacteria"	"Firmicutes"	Bacilli	Bacillales	Bacillaceae	Bacillus	Bacillus aidingensis	DSM 18341	10.1601/nm.13229	N	Y	2522572065	GCA_000429685		High quality
"Bacteria"	"Firmicutes"	Bacilli	Bacillales	Bacillaceae	Bacillus	Bacillus akibai	JCM 9157	10.1601/nm.9698	N	Y	2609459843	GCA_000513135	24482522	High quality
"Bacteria"	"Firmicutes"	Bacilli	Bacillales	Bacillaceae	Bacillus	Bacillus alcalophilus	ATCC 27647	10.1601/nm.4865	N	Y	2519899572	GCA_000292245		High quality
"Bacteria"	"Firmicutes"	Bacilli	Bacillales	Bacillaceae	Bacillus	Bacillus altitudinis	41KF2b	10.1601/nm.10147	N	Y	2576861487	GCA_000691145		High quality
"Bacteria"	"Firmicutes"	Bacilli	Bacillales	Bacillaceae	Bacillus	Bacillus amyloliquefaciens	Campbell F	10.1601/nm.4868	N	Y	649633008	GCA_000196735	21262282	High quality
"Bacteria"	"Firmicutes"	Bacilli	Bacillales	Bacillaceae	Bacillus	Bacillus anthracis	Vollum	10.1601/nm.4871	N	Y	645058772	GCA_000167275		High quality
"Bacteria"	"Firmicutes"	Bacilli	Bacillales	Bacillaceae	Bacillus	Bacillus aquimaris	TF12	10.1601/nm.4872	N	Y	2731957964	GCA_001648555	27417832	High quality
"Bacteria"	"Firmicutes"	Bacilli	Bacillales	Bacillaceae	Bacillus	Bacillus aryabhattai	B8W22	10.1601/nm.14900	N	Y	2623620453	GCA_900101665		High quality	Untrustworthy as type (per NCBI).
"Bacteria"	"Firmicutes"	Bacilli	Bacillales	Bacillaceae	Bacillus	Bacillus atrophaeus	NBRC 15539	10.1601/nm.4874	N	Y	2731957673	GCA_001591925		High quality
"Bacteria"	"Firmicutes"	Bacilli	Bacillales	Bacillaceae	Bacillus	Bacillus aurantiacus	DSM 18675	10.1601/nm.13233	N	Y	2524614609	GCA_000429705		High quality
"Bacteria"	"Firmicutes"	Bacilli	Bacillales	Bacillaceae	Bacillus	Bacillus australimaris	NH7I_1	10.1601/nm.28282	N	Y	2713896803	GCA_001307105	26705002	High quality
"Bacteria"	"Firmicutes"	Bacilli	Bacillales	Bacillaceae	Bacillus	Bacillus azotoformans	LMG 9581	10.1601/nm.4876	N	Y	2524023181	GCA_000307855	23087684	High quality
"Bacteria"	"Firmicutes"	Bacilli	Bacillales	Bacillaceae	Bacillus	Bacillus badius	NBRC 15713	10.1601/nm.4877	N	Y	2731957658	GCA_001591605		High quality
"Bacteria"	"Firmicutes"	Bacilli	Bacillales	Bacillaceae	Bacillus	Bacillus bataviensis	LMG 21833	10.1601/nm.4879	N	Y	2537561923	GCA_000307875	23087684	High quality
"Bacteria"	"Firmicutes"	Bacilli	Bacillales	Bacillaceae	Bacillus	Bacillus bogoriensis	ATCC BAA-922	10.1601/nm.9336	N	Y	2556921655	GCA_000621445		High quality
"Bacteria"	"Firmicutes"	Bacilli	Bacillales	Bacillaceae	Bacillus	Bacillus boroniphilus	JCM 21738	10.1601/nm.10608	N	Y	2609459902	GCA_000517385		Low quality (per IMG); High quality (NCBI).
"Bacteria"	"Firmicutes"	Bacilli	Bacillales	Bacillaceae	Bacillus	Bacillus butanolivorans	DSM 18926	10.1601/nm.13234	N	Y	2645727660	GCA_001273755	26494675	High quality
"Bacteria"	"Firmicutes"	Bacilli	Bacillales	Bacillaceae	Bacillus	Bacillus campisalis	SA2-6	10.1601/nm.27400	N	Y	2630968476	GCA_000986785	26296567	High quality
"Bacteria"	"Firmicutes"	Bacilli	Bacillales	Bacillaceae	Bacillus	Bacillus caseinilyticus	SP	10.1601/nm.27058	N	Y	2675903024	GCA_900107275		High quality
"Bacteria"	"Firmicutes"	Bacilli	Bacillales	Bacillaceae	Bacillus	Bacillus cecembensis	DSM 21993	10.1601/nm.13235	N	Y	2744054488	GCA_001439635	26847893	High quality
"Bacteria"	"Firmicutes"	Bacilli	Bacillales	Bacillaceae	Bacillus	Bacillus cellulosilyticus	N-4	10.1601/nm.9697	N	Y	649633010	GCA_000177235		High quality
"Bacteria"	"Firmicutes"	Bacilli	Bacillales	Bacillaceae	Bacillus	Bacillus cereus	ATCC 14579	10.1601/nm.4885	N	Y	637000017	GCA_000007825	12721630	High quality
"Bacteria"	"Firmicutes"	Bacilli	Bacillales	Bacillaceae	Bacillus	Bacillus chagannorensis	DSM 18086	10.1601/nm.11373	N	Y	2524614595	GCA_000429725		High quality
"Bacteria"	"Firmicutes"	Bacilli	Bacillales	Bacillaceae	Bacillus	Bacillus circulans	NBRC 13626	10.1601/nm.4889	N	Y	2731957657	GCA_001591585		High quality
"Bacteria"	"Firmicutes"	Bacilli	Bacillales	Bacillaceae	Bacillus	Bacillus clausii	DSM 8716	10.1601/nm.4891	N	Y	2811995369	GCA_002250115		High quality
"Bacteria"	"Firmicutes"	Bacilli	Bacillales	Bacillaceae	Bacillus	Bacillus coagulans	DSM 1	10.1601/nm.4892	N	Y	2582581263	GCA_900128875		High quality
"Bacteria"	"Firmicutes"	Bacilli	Bacillales	Bacillaceae	Bacillus	Bacillus coahuilensis	m4-4	10.1601/nm.13236	N	Y	642979338	GCA_000171615	18408155	High quality
"Bacteria"	"Firmicutes"	Bacilli	Bacillales	Bacillaceae	Bacillus	Bacillus cohnii	NBRC 15565	10.1601/nm.4893	N	Y	2731957650	GCA_001591425		High quality
"Bacteria"	"Firmicutes"	Bacilli	Bacillales	Bacillaceae	Bacillus	Bacillus cytotoxicus	NVH 391-98	10.1601/nm.23711	N	Y	640753006	GCA_000017425	17434157	High quality
"Bacteria"	"Firmicutes"	Bacilli	Bacillales	Bacillaceae	Bacillus	Bacillus daliensis	CGMCC 1.10369	10.1601/nm.22955	N	Y	2617270767	GCA_900103955		High quality
"Bacteria"	"Firmicutes"	Bacilli	Bacillales	Bacillaceae	Bacillus	Bacillus drentensis	NBRC 102427	10.1601/nm.4898	N	Y	2731957651	GCA_001591445		High quality
"Bacteria"	"Firmicutes"	Bacilli	Bacillales	Bacillaceae	Bacillus	Bacillus enclensis	SGD-1123	10.1601/nm.25074	N	Y	2617270721	GCA_900094975		High quality
"Bacteria"	"Firmicutes"	Bacilli	Bacillales	Bacillaceae	Bacillus	Bacillus endophyticus	DSM 13796	10.1601/nm.4901	N	Y	2599185264	GCA_900115845		High quality
"Bacteria"	"Firmicutes"	Bacilli	Bacillales	Bacillaceae	Bacillus	Bacillus farraginis	DSM 16013	10.1601/nm.8494	N	Y	2744054489	GCA_001439965	27313303	High quality
"Bacteria"	"Firmicutes"	Bacilli	Bacillales	Bacillaceae	Bacillus	Bacillus fastidiosus	NBRC 101226	10.1601/nm.4902	N	Y	2731957659	GCA_001591625		High quality
"Bacteria"	"Firmicutes"	Bacilli	Bacillales	Bacillaceae	Bacillus	Bacillus filamentosus	SGD-14	10.1601/nm.26569	N	Y	2708742534	GCA_900177535		High quality
"Bacteria"	"Firmicutes"	Bacilli	Bacillales	Bacillaceae	Bacillus	Bacillus firmus	NBRC 15306	10.1601/nm.4903	N	Y	2731957652	GCA_001591465		High quality
"Bacteria"	"Firmicutes"	Bacilli	Bacillales	Bacillaceae	Bacillus	Bacillus flexus	NBRC 15715	10.1601/nm.4904	N	Y	2731957656	GCA_001591565		High quality
"Bacteria"	"Firmicutes"	Bacilli	Bacillales	Bacillaceae	Bacillus	Bacillus fordii	DSM 16014	10.1601/nm.8495	N	Y	2517572148	GCA_000374565		High quality
"Bacteria"	"Firmicutes"	Bacilli	Bacillales	Bacillaceae	Bacillus	Bacillus fumarioli	NBRC 102428	10.1601/nm.4906	N	Y	2731957653	GCA_001591485		High quality
"Bacteria"	"Firmicutes"	Bacilli	Bacillales	Bacillaceae	Bacillus	Bacillus glycinifermentans	GO-13	10.1601/nm.27498	N	Y	2713897195	GCA_001042475	26297378	High quality
"Bacteria"	"Firmicutes"	Bacilli	Bacillales	Bacillaceae	Bacillus	Bacillus gobiensis	FJAT-4402	10.1601/nm.28128	N	Y	2651869764	GCA_001278705	26530456	High quality
"Bacteria"	"Firmicutes"	Bacilli	Bacillales	Bacillaceae	Bacillus	Bacillus halotolerans	ATCC 25096	10.1601/nm.29533	N	Y	2716884207	GCA_001517105	27030978	High quality
"Bacteria"	"Firmicutes"	Bacilli	Bacillales	Bacillaceae	Bacillus	Bacillus haynesii	NRRL B-41327	10.1601/nm.30558	N	Y	(null)	GCA_001969855	28809143	High quality
"Bacteria"	"Firmicutes"	Bacilli	Bacillales	Bacillaceae	Bacillus	Bacillus hemicellulosilyticus	JCM 9152	10.1601/nm.9696	N	Y	2609459771	GCA_000513115	24482522	High quality
"Bacteria"	"Firmicutes"	Bacilli	Bacillales	Bacillaceae	Bacillus	Bacillus horikoshii	DSM 8719	10.1601/nm.4921	N	Y	2731957965	GCA_001648575	27417833	High quality
"Bacteria"	"Firmicutes"	Bacilli	Bacillales	Bacillaceae	Bacillus	Bacillus indicus	LMG 22858	10.1601/nm.8500	N	Y	2619619114	GCA_000708755	25142211	High quality
"Bacteria"	"Firmicutes"	Bacilli	Bacillales	Bacillaceae	Bacillus	Bacillus jeddahensis	JCE	10.1601/nm.27736	N	Y	2619619236	GCA_000612625	26380635	High quality
"Bacteria"	"Firmicutes"	Bacilli	Bacillales	Bacillaceae	Bacillus	Bacillus koreensis	DSM 16467	10.1601/nm.9830	N	Y	2648501744	GCA_001274935		High quality
"Bacteria"	"Firmicutes"	Bacilli	Bacillales	Bacillaceae	Bacillus	Bacillus kribbensis	DSM 17871	10.1601/nm.11578	N	Y	2524023229	GCA_000430765		High quality
"Bacteria"	"Firmicutes"	Bacilli	Bacillales	Bacillaceae	Bacillus	Bacillus krulwichiae	NBRC 102362	10.1601/nm.4928	N	Y	2731957674	GCA_001591945		High quality
"Bacteria"	"Firmicutes"	Bacilli	Bacillales	Bacillaceae	Bacillus	Bacillus lentus	NBRC 16444	10.1601/nm.4934	N	Y	2731957655	GCA_001591545		High quality
"Bacteria"	"Firmicutes"	Bacilli	Bacillales	Bacillaceae	Bacillus	Bacillus licheniformis		10.1601/nm.4935	N	Y	639279303	GCA_000008425	15383718	High quality
"Bacteria"	"Firmicutes"	Bacilli	Bacillales	Bacillaceae	Bacillus	Bacillus ligniniphilus	L1	10.1601/nm.25411	N	Y	2551306660	GCA_000334155	23516185	High quality
"Bacteria"	"Firmicutes"	Bacilli	Bacillales	Bacillaceae	Bacillus	Bacillus loiseleuriae	FJAT-27997	10.1601/nm.28826	N	Y	2636415473	GCA_001183985		High quality
"Bacteria"	"Firmicutes"	Bacilli	Bacillales	Bacillaceae	Bacillus	Bacillus lonarensis	25nlg	10.1601/nm.26465	N	Y	2671180223	GCA_900096965		High quality
"Bacteria"	"Firmicutes"	Bacilli	Bacillales	Bacillaceae	Bacillus	Bacillus mannanilyticus	JCM 10596	10.1601/nm.9699	N	Y	2565956590	GCA_000615945		High quality
"Bacteria"	"Firmicutes"	Bacilli	Bacillales	Bacillaceae	Bacillus	Bacillus marisflavi	JCM 11544	10.1601/nm.4940	N	Y	2645727550	GCA_001274775	26659687	High quality
"Bacteria"	"Firmicutes"	Bacilli	Bacillales	Bacillaceae	Bacillus	Bacillus marmarensis	DSM 21297	10.1601/nm.19873	N	Y	2563367048	GCA_000474275	24285666	High quality
"Bacteria"	"Firmicutes"	Bacilli	Bacillales	Bacillaceae	Bacillus	Bacillus massiliosenegalensis	JC6	10.1601/nm.24641	N	Y	2547132161	GCA_000311725	23991258	High quality
"Bacteria"	"Firmicutes"	Bacilli	Bacillales	Bacillaceae	Bacillus	Bacillus megaterium	ATCC 14581	10.1601/nm.4942	N	Y	2623620555	GCA_900113355		High quality	Untrustworthy as type (per NCBI).
"Bacteria"	"Firmicutes"	Bacilli	Bacillales	Bacillaceae	Bacillus	Bacillus mesonae	FJAT-13985	10.1601/nm.25839	N	Y	2775507170	GCA_001636315	27313309	High quality
"Bacteria"	"Firmicutes"	Bacilli	Bacillales	Bacillaceae	Bacillus	Bacillus methanolicus	PB1	10.1601/nm.4943	N	Y	2811995044	GCA_000262755	22610424	High quality
"Bacteria"	"Firmicutes"	Bacilli	Bacillales	Bacillaceae	Bacillus	Bacillus mojavensis	RO-H-1	10.1601/nm.4945	N	Y	2579778565	GCA_000507105		High quality
"Bacteria"	"Firmicutes"	Bacilli	Bacillales	Bacillaceae	Bacillus	Bacillus muralis	DSM 16288	10.1601/nm.8502	N	Y	2744054485	GCA_001439925	26847897	High quality
"Bacteria"	"Firmicutes"	Bacilli	Bacillales	Bacillaceae	Bacillus	Bacillus murimartini	LMG 21005	10.1601/nm.11573	N	Y	2639763118	GCA_001274705	26494676	High quality	Unverified source organism (per NCBI)
"Bacteria"	"Firmicutes"	Bacilli	Bacillales	Bacillaceae	Bacillus	Bacillus mycoides	ATCC 6462	10.1601/nm.4947	N	Y	2623621012	GCA_000832605	25931591	High quality
"Bacteria"	"Firmicutes"	Bacilli	Bacillales	Bacillaceae	Bacillus	Bacillus nakamurai	NRRL B-41091	10.1601/nm.28851	N	Y	2724679182	GCA_001584325		High quality
"Bacteria"	"Firmicutes"	Bacilli	Bacillales	Bacillaceae	Bacillus	Bacillus nanhaiisediminis	CGMCC 1.10116	10.1601/nm.21393	N	Y	2596583586	(null)		High quality
"Bacteria"	"Firmicutes"	Bacilli	Bacillales	Bacillaceae	Bacillus	Bacillus ndiopicus	FF3	10.1601/nm.30120	N	Y	2619619270	GCA_000612805		High quality
"Bacteria"	"Firmicutes"	Bacilli	Bacillales	Bacillaceae	Bacillus	Bacillus niacini	NBRC 15566	10.1601/nm.4951	N	Y	2675903663	GCA_001591505		High quality
"Bacteria"	"Firmicutes"	Bacilli	Bacillales	Bacillaceae	Bacillus	Bacillus novalis	NBRC 102450	10.1601/nm.4952	N	Y	2681812999	GCA_001591805		High quality
"Bacteria"	"Firmicutes"	Bacilli	Bacillales	Bacillaceae	Bacillus	Bacillus oceanisediminis	CGMCC 1.10115	10.1601/nm.20259	N	Y	2596583545	(null)		High quality
"Bacteria"	"Firmicutes"	Bacilli	Bacillales	Bacillaceae	Bacillus	Bacillus okhensis	Kh10-101	10.1601/nm.10038	N	Y	2636415927	GCA_000787375	26697400	High quality
"Bacteria"	"Firmicutes"	Bacilli	Bacillales	Bacillaceae	Bacillus	Bacillus okuhidensis	DSM 13666	10.1601/nm.4955	N	Y	2648501690	GCA_001274915		High quality
"Bacteria"	"Firmicutes"	Bacilli	Bacillales	Bacillaceae	Bacillus	Bacillus oleivorans	JC228	10.1601/nm.26617	N	Y	2740891863	GCA_900207585		High quality
"Bacteria"	"Firmicutes"	Bacilli	Bacillales	Bacillaceae	Bacillus	Bacillus oryziterrae	ZYK	10.1601/nm.29640	N	Y	2547132184	GCA_000331575	25197451	High quality
"Bacteria"	"Firmicutes"	Bacilli	Bacillales	Bacillaceae	Bacillus	Bacillus panaciterrae	DSM 19096	10.1601/nm.10615	N	Y	2524614636	GCA_000430785		High quality
"Bacteria"	"Firmicutes"	Bacilli	Bacillales	Bacillaceae	Bacillus	Bacillus paralicheniformis	KJ-16	10.1601/nm.27483	N	Y	2636415507	GCA_001042485	26296568	High quality
"Bacteria"	"Firmicutes"	Bacilli	Bacillales	Bacillaceae	Bacillus	Bacillus persicus	DSM 25386	10.1601/nm.23984	N	Y	2651870116	GCA_900109925		High quality
"Bacteria"	"Firmicutes"	Bacilli	Bacillales	Bacillaceae	Bacillus	Bacillus plakortidis	DSM 19153	10.1601/nm.11574	N	Y	2645727886	GCA_001420645	26847896	High quality
"Bacteria"	"Firmicutes"	Bacilli	Bacillales	Bacillaceae	Bacillus	Bacillus praedii	FJAT-25547	10.1601/nm.30576	N	Y	2744054486	GCA_001439605		High quality
"Bacteria"	"Firmicutes"	Bacilli	Bacillales	Bacillaceae	Bacillus	Bacillus pseudalcaliphilus	DSM 8725	10.1601/nm.4964	N	Y	2630968651	GCA_001038565	26272579	Contaminated (per NCBI). High quality (per IMG). Used IMG assembly.
"Bacteria"	"Firmicutes"	Bacilli	Bacillales	Bacillaceae	Bacillus	Bacillus pseudomycoides	DSM 12442	10.1601/nm.4966	N	Y	643886172	GCA_000161455	22645259	High quality
"Bacteria"	"Firmicutes"	Bacilli	Bacillales	Bacillaceae	Bacillus	Bacillus psychrosaccharolyticus	ATCC 23296	10.1601/nm.4969	N	Y	2547132175	GCA_000305495	23723405	High quality
"Bacteria"	"Firmicutes"	Bacilli	Bacillales	Bacillaceae	Bacillus	Bacillus pumilus	ATCC 7061	10.1601/nm.4972	N	Y	642791616	GCA_000172815		High quality
"Bacteria"	"Firmicutes"	Bacilli	Bacillales	Bacillaceae	Bacillus	Bacillus rhizosphaerae	SC-N012	10.1601/nm.23759	N	Y	2654588196	GCA_900142675		High quality
"Bacteria"	"Firmicutes"	Bacilli	Bacillales	Bacillaceae	Bacillus	Bacillus safensis	FO-36b	10.1601/nm.10225	N	Y	2576861488	GCA_000691165		High quality
"Bacteria"	"Firmicutes"	Bacilli	Bacillales	Bacillaceae	Bacillus	Bacillus salsus	IBRC-M10078	10.1601/nm.24478	N	Y	2651870172	GCA_900104555		High quality
"Bacteria"	"Firmicutes"	Bacilli	Bacillales	Bacillaceae	Bacillus	Bacillus selenatarsenatis	SF-1	10.1601/nm.10617	N	Y	2645727668	GCA_000813125		High quality
"Bacteria"	"Firmicutes"	Bacilli	Bacillales	Bacillaceae	Bacillus	Bacillus selenitireducens	MLS10	10.1601/nm.4977	N	Y	646564509	GCA_000093085		High quality
"Bacteria"	"Firmicutes"	Bacilli	Bacillales	Bacillaceae	Bacillus	Bacillus shacheensis	HNA-14	10.1601/nm.25937	N	Y	2775507147	GCA_001484965		High quality
"Bacteria"	"Firmicutes"	Bacilli	Bacillales	Bacillaceae	Bacillus	Bacillus shackletonii	LMG 18435	10.1601/nm.4978	N	Y	2651869806	GCA_001420715	26847895	High quality
"Bacteria"	"Firmicutes"	Bacilli	Bacillales	Bacillaceae	Bacillus	Bacillus siamensis	KCTC 13613	10.1601/nm.20151	N	Y	2548877022	GCA_000262045	22815459	High quality
"Bacteria"	"Firmicutes"	Bacilli	Bacillales	Bacillaceae	Bacillus	Bacillus simplex	NBRC 15720	10.1601/nm.4980	N	Y	2731957667	GCA_001591785		High quality
"Bacteria"	"Firmicutes"	Bacilli	Bacillales	Bacillaceae	Bacillus	Bacillus smithii	NBRC 15311	10.1601/nm.4982	N	Y	2681812984	GCA_001591985		High quality
"Bacteria"	"Firmicutes"	Bacilli	Bacillales	Bacillaceae	Bacillus	Bacillus solani	FJAT-18043	10.1601/nm.27760	N	Y	2648501128	GCA_001420595		High quality
"Bacteria"	"Firmicutes"	Bacilli	Bacillales	Bacillaceae	Bacillus	Bacillus soli	NBRC 102451	10.1601/nm.4983	N	Y	2731957661	GCA_001591665		High quality
"Bacteria"	"Firmicutes"	Bacilli	Bacillales	Bacillaceae	Bacillus	Bacillus solimangrovi	GH2-4	10.1601/nm.25407	N	Y	2767802229	GCA_001742425		High quality
"Bacteria"	"Firmicutes"	Bacilli	Bacillales	Bacillaceae	Bacillus	Bacillus sonorensis	NBRC 101234	10.1601/nm.4984	N	Y	2731957676	GCA_001592005		High quality
"Bacteria"	"Firmicutes"	Bacilli	Bacillales	Bacillaceae	Bacillus	Bacillus subtilis inaquosorum	BGSC 3A28	10.1601/nm.14741	N	Y	2623620441	GCA_900110305		High quality
"Bacteria"	"Firmicutes"	Bacilli	Bacillales	Bacillaceae	Bacillus	Bacillus subtilis spizizenii	DSM 15029	10.1601/nm.4859	N	Y	2511231064	GCA_000227465	22493193	High quality
"Bacteria"	"Firmicutes"	Bacilli	Bacillales	Bacillaceae	Bacillus	Bacillus subtilis subtilis	6051-HGW	10.1601/nm.4858	Y	Y	2540341072	GCA_000344745	22789474	High quality
"Bacteria"	"Firmicutes"	Bacilli	Bacillales	Bacillaceae	Bacillus	Bacillus swezeyi	NRRL B-41294	10.1601/nm.30559	N	Y	(null)	GCA_001969815	28809143	High quality
"Bacteria"	"Firmicutes"	Bacilli	Bacillales	Bacillaceae	Bacillus	Bacillus tequilensis	KCTC 13622	10.1601/nm.10148	N	Y	2585427716	GCA_000507145		High quality
"Bacteria"	"Firmicutes"	Bacilli	Bacillales	Bacillaceae	Bacillus	Bacillus thermotolerans	SGZ-8	10.1601/nm.24590	N	Y	2630968694	GCA_000812025		High quality	Basonym of "Quasibacillus thermotolerans".
"Bacteria"	"Firmicutes"	Bacilli	Bacillales	Bacillaceae	Bacillus	Bacillus thuringiensis	sv. berliner ATCC 10792	10.1601/nm.5000	N	Y	643886085	GCA_000161615	22645259	High quality
"Bacteria"	"Firmicutes"	Bacilli	Bacillales	Bacillaceae	Bacillus	Bacillus toyonensis	BCT-7112	10.1601/nm.24560	N	Y	2558309069	GCA_000496285	24356843	High quality
"Bacteria"	"Firmicutes"	Bacilli	Bacillales	Bacillaceae	Bacillus	Bacillus trypoxylicola	NBRC 102646	10.1601/nm.15033	N	Y	2731957677	GCA_001592025		High quality
"Bacteria"	"Firmicutes"	Bacilli	Bacillales	Bacillaceae	Bacillus	Bacillus vallismortis	DV1-F-3	10.1601/nm.5003	N	Y	2547132131	GCA_000245315	22493193	High quality
"Bacteria"	"Firmicutes"	Bacilli	Bacillales	Bacillaceae	Bacillus	Bacillus velezensis	KCTC 13012	10.1601/nm.8505	N	Y	2648501313	GCA_001267695		High quality
"Bacteria"	"Firmicutes"	Bacilli	Bacillales	Bacillaceae	Bacillus	Bacillus vietnamensis	NBRC 101237	10.1601/nm.8506	N	Y	2731957668	GCA_001591825		High quality
"Bacteria"	"Firmicutes"	Bacilli	Bacillales	Bacillaceae	Bacillus	Bacillus vireti	LMG 21834	10.1601/nm.5005	N	Y	2558860475	GCA_000508325	24708037	High quality
"Bacteria"	"Firmicutes"	Bacilli	Bacillales	Bacillaceae	Bacillus	Bacillus wakoensis	JCM 9140	10.1601/nm.9695	N	Y	2609459807	GCA_000513095	24482522	High quality
"Bacteria"	"Firmicutes"	Bacilli	Bacillales	Bacillaceae	Bacillus	Bacillus wiedmannii	FSL W8-0169	10.1601/nm.29222	N	Y	2728369075	GCA_001583695		High quality
"Bacteria"	"Firmicutes"	Bacilli	Bacillales	Bacillaceae	Bacillus	Bacillus xiamenensis	HYC-10	10.1601/nm.25067	N	Y	2534681693	GCA_000300535	23209239	High quality
"Bacteria"	"Firmicutes"	Bacilli	Bacillales	Bacillaceae	Bacillus	Bacillus zhangzhouensis	DW5-4	10.1601/nm.28281	N	Y	2585427675	GCA_000715205	26705002	High quality
"Bacteria"	"Firmicutes"	Bacilli	Bacillales	Bacillaceae	Caldibacillus	Caldibacillus debilis	DSM 16016	10.1601/nm.23152	Y	Y	2515154121	GCA_000383875		High quality
"Bacteria"	"Firmicutes"	Bacilli	Bacillales	Bacillaceae	Domibacillus	Domibacillus robiginosus	WS 4628	10.1601/nm.24157	Y	Y	2636415875	GCA_000966195		High quality
"Bacteria"	"Firmicutes"	Bacilli	Bacillales	Bacillaceae	Geobacillus	Geobacillus icigianus	G1w1	10.1601/nm.26422	N	Y	2751185842	GCA_000750005	25342695	High quality
"Bacteria"	"Firmicutes"	Bacilli	Bacillales	Bacillaceae	Geobacillus	Geobacillus jurassicus	NBRC 107829	10.1601/nm.9393	N	Y	2681812986	GCA_001544315		High quality
"Bacteria"	"Firmicutes"	Bacilli	Bacillales	Bacillaceae	Geobacillus	Geobacillus kaustophilus	NBRC 102445	10.1601/nm.5026	N	Y	2600255052	GCA_000739955		High quality
"Bacteria"	"Firmicutes"	Bacilli	Bacillales	Bacillaceae	Geobacillus	Geobacillus lituanicus	N-3	10.1601/nm.8588	N	Y	2758568037	GCA_002243605		High quality
"Bacteria"	"Firmicutes"	Bacilli	Bacillales	Bacillaceae	Geobacillus	Geobacillus stearothermophilus	ATCC 12980	10.1601/nm.5024	Y	Y	2654587565	GCA_001277805		High quality
"Bacteria"	"Firmicutes"	Bacilli	Bacillales	Bacillaceae	Geobacillus	Geobacillus subterraneus	KCTC 3922	10.1601/nm.5027	N	Y	2687453395	GCA_001618685		High quality
"Bacteria"	"Firmicutes"	Bacilli	Bacillales	Bacillaceae	Geobacillus	Geobacillus thermodenitrificans	DSM 465	10.1601/nm.5029	N	Y	2554235472	GCA_000496575	24336381	High quality
"Bacteria"	"Firmicutes"	Bacilli	Bacillales	Bacillaceae	Geobacillus	Geobacillus yumthangensis	AYN2	10.1601/nm.33053	N	Y	2791355095	GCA_002494375		High quality
"Bacteria"	"Firmicutes"	Bacilli	Bacillales	Bacillaceae	Halalkalibacillus	Halalkalibacillus halophilus	DSM 18494	10.1601/nm.10756	Y	Y	2524023153	GCA_000423105		High quality
"Bacteria"	"Firmicutes"	Bacilli	Bacillales	Bacillaceae	Halobacillus	Halobacillus aidingensis	CGMCC 1.3703	10.1601/nm.9590	N	Y	2675903131	GCA_900104185		High quality
"Bacteria"	"Firmicutes"	Bacilli	Bacillales	Bacillaceae	Halobacillus	Halobacillus alkaliphilus	FP5	10.1601/nm.13338	N	Y	2654587900	GCA_900113125		High quality
"Bacteria"	"Firmicutes"	Bacilli	Bacillales	Bacillaceae	Halobacillus	Halobacillus dabanensis	CGMCC 1.3704	10.1601/nm.9589	N	Y	2617270759	GCA_900114165		High quality
"Bacteria"	"Firmicutes"	Bacilli	Bacillales	Bacillaceae	Halobacillus	Halobacillus halophilus	DSM 2266	10.1601/nm.5038	Y	Y	2513237186	GCA_000284515	22583374	High quality
"Bacteria"	"Firmicutes"	Bacilli	Bacillales	Bacillaceae	Halobacillus	Halobacillus karajensis	DSM 14948	10.1601/nm.5039	N	Y	2651870103	GCA_900108515		High quality
"Bacteria"	"Firmicutes"	Bacilli	Bacillales	Bacillaceae	Halobacillus	Halobacillus kuroshimensis	DSM 18393	10.1601/nm.10760	N	Y	2523533634	GCA_000425705		High quality
"Bacteria"	"Firmicutes"	Bacilli	Bacillales	Bacillaceae	Halolactibacillus	Halolactibacillus halophilus	DSM 17073	10.1601/nm.9704	Y	Y	2675903232	GCA_900115605		High quality
"Bacteria"	"Firmicutes"	Bacilli	Bacillales	Bacillaceae	Lysinibacillus	Lysinibacillus acetophenoni	JC23	10.1601/nm.26731	N	Y	2740891860	GCA_900220965		High quality
"Bacteria"	"Firmicutes"	Bacilli	Bacillales	Bacillaceae	Lysinibacillus	Lysinibacillus boronitolerans	10a	10.1601/nm.10834	Y	Y	2627853777	GCA_000772935		High quality
"Bacteria"	"Firmicutes"	Bacilli	Bacillales	Bacillaceae	Lysinibacillus	Lysinibacillus chungkukjangi	KACC 16626	10.1601/nm.24538	N	Y	2740891855	(null)		High quality
"Bacteria"	"Firmicutes"	Bacilli	Bacillales	Bacillaceae	Lysinibacillus	Lysinibacillus contaminans	DSM 25560	10.1601/nm.24471	N	Y	2648501842	GCA_001278945		High quality
"Bacteria"	"Firmicutes"	Bacilli	Bacillales	Bacillaceae	Lysinibacillus	Lysinibacillus fusiformis	ATCC 7055	10.1601/nm.10835	N	Y	2816332540	GCA_003049525	28753208	High quality
"Bacteria"	"Firmicutes"	Bacilli	Bacillales	Bacillaceae	Lysinibacillus	Lysinibacillus macroides	DSM 54	10.1601/nm.23013	N	Y	2636415832	GCA_001281525	26543111	High quality
"Bacteria"	"Firmicutes"	Bacilli	Bacillales	Bacillaceae	Lysinibacillus	Lysinibacillus manganicus	DSM 26584	10.1601/nm.24582	N	Y	2630968459	GCA_000772945		High quality
"Bacteria"	"Firmicutes"	Bacilli	Bacillales	Bacillaceae	Lysinibacillus	Lysinibacillus massiliensis	4400831	10.1601/nm.20315	N	Y	2802429657	GCA_002200855		High quality
"Bacteria"	"Firmicutes"	Bacilli	Bacillales	Bacillaceae	Lysinibacillus	Lysinibacillus odysseyi	34hs-1	10.1601/nm.20316	N	Y	2627854238	GCA_000773015		High quality
"Bacteria"	"Firmicutes"	Bacilli	Bacillales	Bacillaceae	Lysinibacillus	Lysinibacillus sinduriensis	BLB-1	10.1601/nm.20314	N	Y	2630968763	GCA_000772955		High quality
"Bacteria"	"Firmicutes"	Bacilli	Bacillales	Bacillaceae	Lysinibacillus	Lysinibacillus varians	GY32	10.1601/nm.25906	N	Y	2576861444	GCA_000600105	25070216	High quality
"Bacteria"	"Firmicutes"	Bacilli	Bacillales	Bacillaceae	Lysinibacillus	Lysinibacillus xylanilyticus	KCTC 13423	10.1601/nm.16859	N	Y	2740891852	(null)		High quality
"Bacteria"	"Firmicutes"	Bacilli	Bacillales	Bacillaceae	Oceanobacillus	Oceanobacillus damuensis	PT-20	10.1601/nm.27702	N	Y	2775506911	GCA_001618145		High quality
"Bacteria"	"Firmicutes"	Bacilli	Bacillales	Bacillaceae	Oceanobacillus	Oceanobacillus iheyensis	HTE831	10.1601/nm.5050	Y	Y	637000201	GCA_000011245	12235376	High quality
"Bacteria"	"Firmicutes"	Bacilli	Bacillales	Bacillaceae	Oceanobacillus	Oceanobacillus kimchii	X50	10.1601/nm.21354	N	Y	2528311005	GCA_000340475		High quality
"Bacteria"	"Firmicutes"	Bacilli	Bacillales	Bacillaceae	Oceanobacillus	Oceanobacillus limi	IBRC-M 10780	10.1601/nm.25284	N	Y	2654587897	GCA_900111445		High quality
"Bacteria"	"Firmicutes"	Bacilli	Bacillales	Bacillaceae	Oceanobacillus	Oceanobacillus rekensis	PT-11	10.1601/nm.26629	N	Y	2758568007	GCA_002153375		High quality
"Bacteria"	"Firmicutes"	Bacilli	Bacillales	Bacillaceae	Parageobacillus	Parageobacillus thermoglucosidasius	NBRC 107763	10.1601/nm.33172	Y	Y	2582580765	GCA_000648295		High quality
"Bacteria"	"Firmicutes"	Bacilli	Bacillales	Bacillaceae	Paraliobacillus	Paraliobacillus ryukyuensis	DSM 15140	10.1601/nm.5052	Y	Y	2770939501	(null)		High quality
"Bacteria"	"Firmicutes"	Bacilli	Bacillales	Bacillaceae	Paucisalibacillus	Paucisalibacillus globulus	DSM 18846	10.1601/nm.10226	Y	Y	2528768179	GCA_000482485		High quality
"Bacteria"	"Firmicutes"	Bacilli	Bacillales	Bacillaceae	Pelagirhabdus	Pelagirhabdus alkalitolerans	S5	10.1601/nm.27949	Y	Y	2671180221	GCA_900096905		High quality
"Bacteria"	"Firmicutes"	Bacilli	Bacillales	Bacillaceae	Pontibacillus	Pontibacillus chungwhensis	BH030062	10.1601/nm.8785	Y	Y	2627854003	GCA_000770675		High quality
"Bacteria"	"Firmicutes"	Bacilli	Bacillales	Bacillaceae	Pontibacillus	Pontibacillus halophilus	DSM 19796	10.1601/nm.14470	N	Y	2524023244	GCA_000425205		High quality
"Bacteria"	"Firmicutes"	Bacilli	Bacillales	Bacillaceae	Pontibacillus	Pontibacillus litoralis	JSM 072002	10.1601/nm.17805	N	Y	2627853870	GCA_000775615		High quality
"Bacteria"	"Firmicutes"	Bacilli	Bacillales	Bacillaceae	Pontibacillus	Pontibacillus marinus	BH030004	10.1601/nm.9407	N	Y	2524023192	GCA_000425225		High quality
"Bacteria"	"Firmicutes"	Bacilli	Bacillales	Bacillaceae	Pontibacillus	Pontibacillus yanchengensis	Y32	10.1601/nm.22420	N	Y	2636415427	GCA_000770635	26561516	High quality
"Bacteria"	"Firmicutes"	Bacilli	Bacillales	Bacillaceae	Salibacterium	Salibacterium halotolerans	S7	10.1601/nm.27816	Y	Y	2675903022	GCA_900115625		High quality
"Bacteria"	"Firmicutes"	Bacilli	Bacillales	Bacillaceae	Salimicrobium	Salimicrobium album	DSM 20748	10.1601/nm.11448	Y	Y	2617270835	GCA_900107115		High quality
"Bacteria"	"Firmicutes"	Bacilli	Bacillales	Bacillaceae	Salimicrobium	Salimicrobium flavidum	DSM 23127	10.1601/nm.14840	N	Y	2681813511	GCA_900156645		High quality
"Bacteria"	"Firmicutes"	Bacilli	Bacillales	Bacillaceae	Salimicrobium	Salimicrobium halophilum	DSM 4771	10.1601/nm.11449	N	Y	2636416074	GCA_900100295		High quality
"Bacteria"	"Firmicutes"	Bacilli	Bacillales	Bacillaceae	Salimicrobium	Salimicrobium jeotgali	MJ3	10.1601/nm.25905	N	Y	2814123355	GCA_001685435		High quality
"Bacteria"	"Firmicutes"	Bacilli	Bacillales	Bacillaceae	Salimicrobium	Salimicrobium salexigens	DSM 22782	10.1601/nm.22636	N	Y	2681813520	GCA_900156705		High quality
"Bacteria"	"Firmicutes"	Bacilli	Bacillales	Bacillaceae	Salipaludibacillus	Salipaludibacillus aurantiacus	S9	10.1601/nm.28812	Y	Y	2675903018	GCA_900111295		High quality
"Bacteria"	"Firmicutes"	Bacilli	Bacillales	Bacillaceae	Salisediminibacterium	Salisediminibacterium halotolerans	CGMCC 1.7654	10.1601/nm.23321	Y	Y	2684623023	(null)		High quality
"Bacteria"	"Firmicutes"	Bacilli	Bacillales	Bacillaceae	Salsuginibacillus	Salsuginibacillus kocurii	DSM 18087	10.1601/nm.11445	Y	Y	2517572235	GCA_000377705		High quality
"Bacteria"	"Firmicutes"	Bacilli	Bacillales	Bacillaceae	Sediminibacillus	Sediminibacillus halophilus	CGMCC 1.6199	10.1601/nm.13774	Y	Y	2675902964	GCA_900103695		High quality
"Bacteria"	"Firmicutes"	Bacilli	Bacillales	Bacillaceae	Streptohalobacillus	Streptohalobacillus salinus	DSM 22440	10.1601/nm.21396	Y	Y	2770939513	(null)		High quality
"Bacteria"	"Firmicutes"	Bacilli	Bacillales	Bacillaceae	Tenuibacillus	Tenuibacillus multivorans	CGMCC 1.3442	10.1601/nm.8880	Y	Y	2675903005	GCA_900103915		High quality
"Bacteria"	"Firmicutes"	Bacilli	Bacillales	Bacillaceae	Terribacillus	Terribacillus saccharophilus	DSM 21619	10.1601/nm.11099	Y	Y	2636416060	GCA_900110015		High quality
"Bacteria"	"Firmicutes"	Bacilli	Bacillales	Bacillaceae	Thalassobacillus	Thalassobacillus devorans	MSP14	10.1601/nm.9570	N*	N*	2585427714	GCA_000496835		High quality	>99% identity in 16S rRNA gene to the type species T. devorans G-19.1T.
"Bacteria"	"Firmicutes"	Bacilli	Bacillales	Bacillaceae	Virgibacillus	Virgibacillus pantothenticus	DSM 26	10.1601/nm.5063	Y	Y	2654587738	GCA_001189575		High quality
"Bacteria"	"Firmicutes"	Bacilli	Bacillales	Bacillaceae	Viridibacillus	Viridibacillus arvi	DSM 16317	10.1601/nm.11525	Y	Y	2651869790	GCA_001274945		High quality
"Bacteria"	"Firmicutes"	Bacilli	Bacillales	Paenibacillaceae	Aneurinibacillus	Aneurinibacillus aneurinilyticus	ATCC 12856	10.1601/nm.5163	Y	Y	2563366762	GCA_000466385		High quality
"Bacteria"	"Firmicutes"	Bacilli	Bacillales	Paenibacillaceae	Aneurinibacillus	Aneurinibacillus migulanus	DSM 2895	10.1601/nm.5165	N	Y	2615840722	GCA_900100065		High quality
"Bacteria"	"Firmicutes"	Bacilli	Bacillales	Paenibacillaceae	Aneurinibacillus	Aneurinibacillus soli	CECT 8566	10.1601/nm.26010	N	Y	2770939586	(null)		High quality
"Bacteria"	"Firmicutes"	Bacilli	Bacillales	Paenibacillaceae	Aneurinibacillus	Aneurinibacillus terranovensis	DSM 18919	10.1601/nm.9409	N	Y	2524614808	GCA_000430625		High quality
"Bacteria"	"Firmicutes"	Bacilli	Bacillales	Paenibacillaceae	Aneurinibacillus	Aneurinibacillus thermoaerophilus	DSM 10154	10.1601/nm.5166	N	Y	2634166356	GCA_900099925		High quality
"Bacteria"	"Firmicutes"	Bacilli	Bacillales	Paenibacillaceae	Aneurinibacillus	Aneurinibacillus tyrosinisolvens	LL-002	10.1601/nm.26845	N	Y	2706794561	GCA_001015055	26021921	High quality
"Bacteria"	"Firmicutes"	Bacilli	Bacillales	Paenibacillaceae	Brevibacillus	Brevibacillus borstelensis	AK1	10.1601/nm.5170	N	N*	2545824688	GCA_000353565		High quality	>99% identical in 16S rRNA gene sequence to B. borstelensis DSM 6347T.
"Bacteria"	"Firmicutes"	Bacilli	Bacillales	Paenibacillaceae	Brevibacillus	Brevibacillus brevis	DSM 30	10.1601/nm.5168	Y	Y	2770939565	(null)		High quality
"Bacteria"	"Firmicutes"	Bacilli	Bacillales	Paenibacillaceae	Brevibacillus	Brevibacillus choshinensis	HPD52	10.1601/nm.5172	N	Y	2651869678	GCA_001420695	26847894	High quality
"Bacteria"	"Firmicutes"	Bacilli	Bacillales	Paenibacillaceae	Brevibacillus	Brevibacillus formosus	DSM 9885	10.1601/nm.5173	N	Y	2654587633	GCA_001012775	26205874	High quality
"Bacteria"	"Firmicutes"	Bacilli	Bacillales	Paenibacillaceae	Brevibacillus	Brevibacillus laterosporus	DSM 25	10.1601/nm.5175	N	Y	2518285548	GCA_000374385		High quality
"Bacteria"	"Firmicutes"	Bacilli	Bacillales	Paenibacillaceae	Brevibacillus	Brevibacillus massiliensis	phR	10.1601/nm.24445	N	Y	2547132151	GCA_000311785	23961307	High quality
"Bacteria"	"Firmicutes"	Bacilli	Bacillales	Paenibacillaceae	Brevibacillus	Brevibacillus panacihumi	W25	10.1601/nm.14280	N	N*	2576861658	GCA_000503775	24459276	High quality	>99% identical in 16S rRNA gene sequence to B. panacihumi DCY35T.
"Bacteria"	"Firmicutes"	Bacilli	Bacillales	Paenibacillaceae	Brevibacillus	Brevibacillus parabrevis	CN1	10.1601/nm.5177	N	N*	2744054574	GCA_001619605		High quality	>99% identical in 16S rRNA gene sequence to B. parabrevis IFO 12334T.
"Bacteria"	"Firmicutes"	Bacilli	Bacillales	Paenibacillaceae	Brevibacillus	Brevibacillus reuszeri	DSM 9887	10.1601/nm.5178	N	Y	2654587731	GCA_001187725	26383671	High quality
"Bacteria"	"Firmicutes"	Bacilli	Bacillales	Paenibacillaceae	Brevibacillus	Brevibacillus thermoruber	PM1	10.1601/nm.5179	N	N*	2571042366	GCA_000744635		High quality	>99% identical in 16S rRNA gene sequence to B. thermoruber DSM 7064T.
"Bacteria"	"Firmicutes"	Bacilli	Bacillales	Paenibacillaceae	Cohnella	Cohnella kolymensis	VKM B-2846	10.1601/nm.32631	N	Y	2630968607	GCA_000829465	26769947	High quality
"Bacteria"	"Firmicutes"	Bacilli	Bacillales	Paenibacillaceae	Cohnella	Cohnella laeviribosi	DSM 21336	10.1601/nm.11575	N	Y	2519899681	GCA_000378425		High quality
"Bacteria"	"Firmicutes"	Bacilli	Bacillales	Paenibacillaceae	Cohnella	Cohnella lupini	CECT 8236	10.1601/nm.24959	N	Y	2770939584	(null)		High quality
"Bacteria"	"Firmicutes"	Bacilli	Bacillales	Paenibacillaceae	Cohnella	Cohnella panacarvi	Gsoil 349	10.1601/nm.14031	N	Y	2516493019	GCA_000515335		High quality
"Bacteria"	"Firmicutes"	Bacilli	Bacillales	Paenibacillaceae	Cohnella	Cohnella phaseoli	CECT 7287	10.1601/nm.14040	N	Y	2770939587	(null)		High quality
"Bacteria"	"Firmicutes"	Bacilli	Bacillales	Paenibacillaceae	Cohnella	Cohnella thermotolerans	DSM 17683	10.1601/nm.9979	Y	Y	2524023169	GCA_000429825		High quality
"Bacteria"	"Firmicutes"	Bacilli	Bacillales	Paenibacillaceae	Gorillibacterium	Gorillibacterium massiliense	G5	10.1601/nm.25946	Y	Y	2617271106	GCA_000455485	25197465	High quality
"Bacteria"	"Firmicutes"	Bacilli	Bacillales	Paenibacillaceae	Paenibacillus	Paenibacillus alginolyticus	DSM 5050	10.1601/nm.5113	N	Y	2524614879	GCA_000422905		High quality
"Bacteria"	"Firmicutes"	Bacilli	Bacillales	Paenibacillaceae	Paenibacillus	Paenibacillus algorifonticola	CGMCC 1.10223	10.1601/nm.22475	N	Y	2617270911	GCA_900112925		High quality
"Bacteria"	"Firmicutes"	Bacilli	Bacillales	Paenibacillaceae	Paenibacillus	Paenibacillus alvei	DSM 29	10.1601/nm.5114	N	Y	2561511085	(null)		High quality
"Bacteria"	"Firmicutes"	Bacilli	Bacillales	Paenibacillaceae	Paenibacillus	Paenibacillus antarcticus	CECT 5836	10.1601/nm.8755	N	Y	2744054795	GCA_001637225		High quality
"Bacteria"	"Firmicutes"	Bacilli	Bacillales	Paenibacillaceae	Paenibacillus	Paenibacillus aquistagni	11	10.1601/nm.30771	N	Y	2708742535	GCA_900177815		High quality
"Bacteria"	"Firmicutes"	Bacilli	Bacillales	Paenibacillaceae	Paenibacillus	Paenibacillus assamensis	DSM 18201	10.1601/nm.9715	N	Y	2524023086	GCA_000422445		High quality
"Bacteria"	"Firmicutes"	Bacilli	Bacillales	Paenibacillaceae	Paenibacillus	Paenibacillus barcinonensis	CECT 7022	10.1601/nm.9338	N	Y	2770939580	(null)		High quality
"Bacteria"	"Firmicutes"	Bacilli	Bacillales	Paenibacillaceae	Paenibacillus	Paenibacillus barengoltzii	G22	10.1601/nm.10152	N	N*	2563367168	GCA_000403375		High quality	>99% identical in 16S rRNA gene sequence to P. barengoltzii NBRC 101215T.
"Bacteria"	"Firmicutes"	Bacilli	Bacillales	Paenibacillaceae	Paenibacillus	Paenibacillus borealis	DSM 13188	10.1601/nm.5119	N	Y	2630968594	GCA_000758665		High quality
"Bacteria"	"Firmicutes"	Bacilli	Bacillales	Paenibacillaceae	Paenibacillus	Paenibacillus bovis	BD3526	10.1601/nm.28147	N	Y	2775507276	GCA_001421015	26769366	High quality
"Bacteria"	"Firmicutes"	Bacilli	Bacillales	Paenibacillaceae	Paenibacillus	Paenibacillus catalpae	CGMCC 1.10784	10.1601/nm.24066	N	Y	2675903006	GCA_900112695		High quality
"Bacteria"	"Firmicutes"	Bacilli	Bacillales	Paenibacillaceae	Paenibacillus	Paenibacillus cellulosilyticus	CECT 5696	10.1601/nm.10916	N	Y	2770939575	(null)		High quality
"Bacteria"	"Firmicutes"	Bacilli	Bacillales	Paenibacillaceae	Paenibacillus	Paenibacillus chitinolyticus	NBRC 15660	10.1601/nm.8756	N	Y	2600255075	GCA_000739915		High quality
"Bacteria"	"Firmicutes"	Bacilli	Bacillales	Paenibacillaceae	Paenibacillus	Paenibacillus crassostreae	LPB0068	10.1601/nm.31156	N	Y	2744054636	GCA_001637335		High quality
"Bacteria"	"Firmicutes"	Bacilli	Bacillales	Paenibacillaceae	Paenibacillus	Paenibacillus curdlanolyticus	YK9	10.1601/nm.5125	N	Y	648276707	GCA_000179615	8590679	High quality
"Bacteria"	"Firmicutes"	Bacilli	Bacillales	Paenibacillaceae	Paenibacillus	Paenibacillus daejeonensis	DSM 15491	10.1601/nm.5126	N	Y	2519103188	GCA_000378385		High quality
"Bacteria"	"Firmicutes"	Bacilli	Bacillales	Paenibacillaceae	Paenibacillus	Paenibacillus darwinianus	Br	10.1601/nm.25292	N	Y	2609460045	GCA_000598065	25285990	High quality
"Bacteria"	"Firmicutes"	Bacilli	Bacillales	Paenibacillaceae	Paenibacillus	Paenibacillus durus	ATCC 35681	10.1601/nm.5128	N	Y	2619619294	GCA_000993825	26893411	High quality
"Bacteria"	"Firmicutes"	Bacilli	Bacillales	Paenibacillaceae	Paenibacillus	Paenibacillus ehimensis	A2	10.1601/nm.8759	N	N*	2579778893	GCA_000612225	26819653	High quality	>99% identical in 16S rRNA gene sequence to P. ehimensis NBRC 15659T.
"Bacteria"	"Firmicutes"	Bacilli	Bacillales	Paenibacillaceae	Paenibacillus	Paenibacillus ferrarius	CY1	10.1601/nm.26197	N	Y	2791355221	GCA_002027705	29046739	High quality
"Bacteria"	"Firmicutes"	Bacilli	Bacillales	Paenibacillaceae	Paenibacillus	Paenibacillus fonticola	DSM 21315	10.1601/nm.10917	N	Y	2519899635	GCA_000381905		High quality
"Bacteria"	"Firmicutes"	Bacilli	Bacillales	Paenibacillaceae	Paenibacillus	Paenibacillus forsythiae	T98	10.1601/nm.13507	N	Y	2579778980	GCA_000520735		High quality
"Bacteria"	"Firmicutes"	Bacilli	Bacillales	Paenibacillaceae	Paenibacillus	Paenibacillus ginsengihumi	DSM 21568	10.1601/nm.13508	N	Y	2521172661	GCA_000380965		High quality
"Bacteria"	"Firmicutes"	Bacilli	Bacillales	Paenibacillaceae	Paenibacillus	Paenibacillus glacialis	DSM 22343	10.1601/nm.19987	N	Y	2744054794	GCA_001637205		High quality
"Bacteria"	"Firmicutes"	Bacilli	Bacillales	Paenibacillaceae	Paenibacillus	Paenibacillus glucanolyticus	DSM 5162	10.1601/nm.5130	N	Y	2687453498	GCA_001632305	27340050	High quality
"Bacteria"	"Firmicutes"	Bacilli	Bacillales	Paenibacillaceae	Paenibacillus	Paenibacillus graminis	DSM 15220	10.1601/nm.5133	N	Y	2630968473	GCA_000758705		High quality
"Bacteria"	"Firmicutes"	Bacilli	Bacillales	Paenibacillaceae	Paenibacillus	Paenibacillus harenae	DSM 16969	10.1601/nm.13509	N	Y	2523533617	GCA_000422465		High quality
"Bacteria"	"Firmicutes"	Bacilli	Bacillales	Paenibacillaceae	Paenibacillus	Paenibacillus ihumii	AT5	10.1601/nm.30150	N	Y	2775507040	GCA_001403875		High quality
"Bacteria"	"Firmicutes"	Bacilli	Bacillales	Paenibacillaceae	Paenibacillus	Paenibacillus jilunlii	CGMCC 1.10239	10.1601/nm.21830	N	Y	2667527409	GCA_900102965		High quality
"Bacteria"	"Firmicutes"	Bacilli	Bacillales	Paenibacillaceae	Paenibacillus	Paenibacillus kribbensis	AM49	10.1601/nm.5140	N	Y	2773857839	GCA_002240415		High quality
"Bacteria"	"Firmicutes"	Bacilli	Bacillales	Paenibacillaceae	Paenibacillus	Paenibacillus larvae larvae	DSM 25719	10.1601/nm.5141	N	N*	2524023248	(null)		High quality	>99% identical in 16S rRNA gene sequence to P. larvae larvae ATCC 9545T.
"Bacteria"	"Firmicutes"	Bacilli	Bacillales	Paenibacillaceae	Paenibacillus	Paenibacillus lautus	BHU3	10.1601/nm.5143	N	N*	2775507041	GCA_002407025		High quality	>99% identical in 16S rRNA gene sequence to P. lautus JCM 9073T.
"Bacteria"	"Firmicutes"	Bacilli	Bacillales	Paenibacillaceae	Paenibacillus	Paenibacillus macquariensis	ATCC 23464	10.1601/nm.5146	N	Y	2681812895	GCA_900156375		High quality
"Bacteria"	"Firmicutes"	Bacilli	Bacillales	Paenibacillaceae	Paenibacillus	Paenibacillus massiliensis	DSM 16942	10.1601/nm.8762	N	Y	2517572189	GCA_000377505		High quality
"Bacteria"	"Firmicutes"	Bacilli	Bacillales	Paenibacillaceae	Paenibacillus	Paenibacillus mucilaginosus	KNP414	10.1601/nm.15028	N	N*	650716070	GCA_000218915	24158556	High quality	>99% identical in 16S rRNA gene sequence to P. mucilaginosus VKPM B-7519T.
"Bacteria"	"Firmicutes"	Bacilli	Bacillales	Paenibacillaceae	Paenibacillus	Paenibacillus naphthalenovorans	PR-N1	10.1601/nm.5147	N	Y	2675903031	GCA_900099895		High quality
"Bacteria"	"Firmicutes"	Bacilli	Bacillales	Paenibacillaceae	Paenibacillus	Paenibacillus odorifer	DSM 15391	10.1601/nm.5149	N	Y	2630968887	GCA_000758725		High quality
"Bacteria"	"Firmicutes"	Bacilli	Bacillales	Paenibacillaceae	Paenibacillus	Paenibacillus oryzae	1DrF-4	10.1601/nm.29261	N	Y	2791355222	GCA_001675045		High quality
"Bacteria"	"Firmicutes"	Bacilli	Bacillales	Paenibacillaceae	Paenibacillus	Paenibacillus pabuli	NBRC 13638	10.1601/nm.5150	N	Y	2681813001	GCA_001514495		High quality
"Bacteria"	"Firmicutes"	Bacilli	Bacillales	Paenibacillaceae	Paenibacillus	Paenibacillus panacisoli	DSM 21345	10.1601/nm.10919	N	Y	2524614514	GCA_000426545		High quality
"Bacteria"	"Firmicutes"	Bacilli	Bacillales	Paenibacillaceae	Paenibacillus	Paenibacillus pasadenensis	DSM 19293	10.1601/nm.10151	N	Y	2524023087	GCA_000422485		High quality
"Bacteria"	"Firmicutes"	Bacilli	Bacillales	Paenibacillaceae	Paenibacillus	Paenibacillus peoriae	KCTC 3763	10.1601/nm.5151	N	Y	2547132140	GCA_000236805	22328743	High quality
"Bacteria"	"Firmicutes"	Bacilli	Bacillales	Paenibacillaceae	Paenibacillus	Paenibacillus physcomitrellae	XB	10.1601/nm.27456	N	Y	2765235940	GCA_002240225		High quality
"Bacteria"	"Firmicutes"	Bacilli	Bacillales	Paenibacillaceae	Paenibacillus	Paenibacillus pini	JCM 16418	10.1601/nm.20331	N	Y	2563366752	GCA_000576305	24652984	High quality
"Bacteria"	"Firmicutes"	Bacilli	Bacillales	Paenibacillaceae	Paenibacillus	Paenibacillus pinihumi	DSM 23905	10.1601/nm.15011	N	Y	2524023129	GCA_000422505		High quality
"Bacteria"	"Firmicutes"	Bacilli	Bacillales	Paenibacillaceae	Paenibacillus	Paenibacillus polymyxa	N.R. Smith 1105	10.1601/nm.5110	Y	Y	2547132099	GCA_000217775	21742878	High quality
"Bacteria"	"Firmicutes"	Bacilli	Bacillales	Paenibacillaceae	Paenibacillus	Paenibacillus polysaccharolyticus	BL9	10.1601/nm.30283	N	Y	2654588110	GCA_900102085		High quality
"Bacteria"	"Firmicutes"	Bacilli	Bacillales	Paenibacillaceae	Paenibacillus	Paenibacillus popilliae	ATCC 14706	10.1601/nm.5152	N	Y	2537561634	GCA_000315235		High quality
"Bacteria"	"Firmicutes"	Bacilli	Bacillales	Paenibacillaceae	Paenibacillus	Paenibacillus prosopidis	CECT 7506	10.1601/nm.20091	N	Y	2770939585	(null)		High quality
"Bacteria"	"Firmicutes"	Bacilli	Bacillales	Paenibacillaceae	Paenibacillus	Paenibacillus riograndensis	SBR5	10.1601/nm.15039	N	Y	2687453613	GCA_000981585		High quality
"Bacteria"	"Firmicutes"	Bacilli	Bacillales	Paenibacillaceae	Paenibacillus	Paenibacillus sabinae	T27	10.1601/nm.10920	N	Y	2576861424	GCA_000612505	24651173	High quality
"Bacteria"	"Firmicutes"	Bacilli	Bacillales	Paenibacillaceae	Paenibacillus	Paenibacillus sanguinis	DSM 16941	10.1601/nm.8763	N	Y	2517572150	GCA_000374825		High quality
"Bacteria"	"Firmicutes"	Bacilli	Bacillales	Paenibacillaceae	Paenibacillus	Paenibacillus senegalensis	JC66	10.1601/nm.23561	N	Y	2547132139	GCA_000285515	23459006	High quality
"Bacteria"	"Firmicutes"	Bacilli	Bacillales	Paenibacillaceae	Paenibacillus	Paenibacillus solani	FJAT-22460	10.1601/nm.29188	N	Y	2651869824	GCA_001277345		High quality
"Bacteria"	"Firmicutes"	Bacilli	Bacillales	Paenibacillaceae	Paenibacillus	Paenibacillus sonchi	X19-5	10.1601/nm.14833	N	Y	2548877040	GCA_000316285		High quality
"Bacteria"	"Firmicutes"	Bacilli	Bacillales	Paenibacillaceae	Paenibacillus	Paenibacillus sophorae	CGMCC 1.10238	10.1601/nm.21297	N	Y	2617270876	GCA_900110315		High quality
"Bacteria"	"Firmicutes"	Bacilli	Bacillales	Paenibacillaceae	Paenibacillus	Paenibacillus stellifer	DSM 14472	10.1601/nm.5154	N	Y	2639763138	GCA_000758685		High quality
"Bacteria"	"Firmicutes"	Bacilli	Bacillales	Paenibacillaceae	Paenibacillus	Paenibacillus taihuensis	CGMCC 1.10966	10.1601/nm.24588	N	Y	2667527449	(null)		High quality
"Bacteria"	"Firmicutes"	Bacilli	Bacillales	Paenibacillaceae	Paenibacillus	Paenibacillus taiwanensis	DSM 18679	10.1601/nm.10923	N	Y	2524614883	GCA_000425125		High quality
"Bacteria"	"Firmicutes"	Bacilli	Bacillales	Paenibacillaceae	Paenibacillus	Paenibacillus terrae	NRRL B-30644	10.1601/nm.5155	N	N*	2645727572	GCA_000943545	25908148	High quality	>99% identical in 16S rRNA gene sequence to P. terrae AM141T.
"Bacteria"	"Firmicutes"	Bacilli	Bacillales	Paenibacillaceae	Paenibacillus	Paenibacillus terrigena	DSM 21567	10.1601/nm.10924	N	Y	2517572151	GCA_000374845		High quality
"Bacteria"	"Firmicutes"	Bacilli	Bacillales	Paenibacillaceae	Paenibacillus	Paenibacillus thiaminolyticus	NCTC 11027	10.1601/nm.5156	N	N*	2808606650	GCA_900454555		High quality	>99% identical in 16S rRNA gene sequence to P. thiaminolyticus IFO 15656T.
"Bacteria"	"Firmicutes"	Bacilli	Bacillales	Paenibacillaceae	Paenibacillus	Paenibacillus tianmuensis	CGMCC 1.8946	10.1601/nm.21397	N	Y	2617270934	GCA_900100345		High quality
"Bacteria"	"Firmicutes"	Bacilli	Bacillales	Paenibacillaceae	Paenibacillus	Paenibacillus typhae	CGMCC 1.11012	10.1601/nm.23880	N	Y	2667527451	GCA_900099765		High quality
"Bacteria"	"Firmicutes"	Bacilli	Bacillales	Paenibacillaceae	Paenibacillus	Paenibacillus uliginis	N3/975	10.1601/nm.20333	N	Y	2529292568	GCA_900177425		High quality
"Bacteria"	"Firmicutes"	Bacilli	Bacillales	Paenibacillaceae	Paenibacillus	Paenibacillus wulumuqiensis	Y24	10.1601/nm.26857	N	Y	2645728074	GCA_000971965	26184946	High quality
"Bacteria"	"Firmicutes"	Bacilli	Bacillales	Paenibacillaceae	Paenibacillus	Paenibacillus wynnii	DSM 18334	10.1601/nm.9598	N	Y	2617271335	GCA_000757885		High quality
"Bacteria"	"Firmicutes"	Bacilli	Bacillales	Paenibacillaceae	Paenibacillus	Paenibacillus xerothermodurans	ATCC 27380	10.1601/nm.32973	N	Y	2791355494	GCA_002220865		High quality
"Bacteria"	"Firmicutes"	Bacilli	Bacillales	Paenibacillaceae	Paenibacillus	Paenibacillus yonginensis	DCY84	10.1601/nm.26227	N	Y	2751185904	GCA_001685395	29046742	High quality
"Bacteria"	"Firmicutes"	Bacilli	Bacillales	Paenibacillaceae	Paenibacillus	Paenibacillus zanthoxyli	JH29	10.1601/nm.10926	N	Y	2571042588	GCA_000520715		High quality
"Bacteria"	"Firmicutes"	Bacilli	Bacillales	Paenibacillaceae	Saccharibacillus	Saccharibacillus sacchari	DSM 19268	10.1601/nm.13769	Y	Y	2512875015	GCA_000585395		High quality
"Bacteria"	"Firmicutes"	Bacilli	Bacillales	Staphylococcaceae	Abyssicoccus	Abyssicoccus albus	DSM 29158	10.1601/nm.29379	Y	Y	2786546168	(null)		High quality
"Bacteria"	"Firmicutes"	Bacilli	Bacillales	Staphylococcaceae	Aliicoccus	Aliicoccus persicus	IBRC-M10081	10.1601/nm.25502	Y	Y	2654588195	GCA_900110815		High quality
"Bacteria"	"Firmicutes"	Bacilli	Bacillales	Staphylococcaceae	Auricoccus	Auricoccus indicus	S31	10.1601/nm.29870	Y	Y	2788500175	GCA_001989575	28086066	High quality
"Bacteria"	"Firmicutes"	Bacilli	Bacillales	Staphylococcaceae	Jeotgalicoccus	Jeotgalicoccus halotolerans	DSM 17274	10.1601/nm.5291	Y	Y	2770939612	(null)		High quality
"Bacteria"	"Firmicutes"	Bacilli	Bacillales	Staphylococcaceae	Salinicoccus	Salinicoccus roseus	DSM 5351	10.1601/nm.5302	Y	Y	2786546135	(null)		High quality
"Bacteria"	"Firmicutes"	Bacilli	Bacillales	Staphylococcaceae	Staphylococcus	Staphylococcus argenteus	MSHR1132	10.1601/nm.26165	N	Y	2597489892	GCA_000236925	21813488	High quality	Genome name in IMG is S. aureus aureus MSHR1132.
"Bacteria"	"Firmicutes"	Bacilli	Bacillales	Staphylococcaceae	Staphylococcus	Staphylococcus arlettae	SNUC 4426	10.1601/nm.5233	N	N*	2802429549	GCA_003040775	28066335	High quality	>99% identical in 16S rRNA gene sequence to S. arlettae ATCC 43957T.
"Bacteria"	"Firmicutes"	Bacilli	Bacillales	Staphylococcaceae	Staphylococcus	Staphylococcus aureus	NCTC8532	10.1601/nm.11043	Y	Y	2667527535	GCA_001457515		High quality
"Bacteria"	"Firmicutes"	Bacilli	Bacillales	Staphylococcaceae	Staphylococcus	Staphylococcus auricularis	DSM 20609	10.1601/nm.5234	N	Y	2724678964	GCA_001500315		High quality
"Bacteria"	"Firmicutes"	Bacilli	Bacillales	Staphylococcaceae	Staphylococcus	Staphylococcus capitis	SK14	10.1601/nm.11044	N	N*	643886010	GCA_000174135		High quality	>99% identical in 16S rRNA gene sequence to S. capitis LK 499T.
"Bacteria"	"Firmicutes"	Bacilli	Bacillales	Staphylococcaceae	Staphylococcus	Staphylococcus chromogenes	SNUC 110	10.1601/nm.5241	N	N*	2802429480	GCA_003039775	28066335	High quality	>99% identical in 16S rRNA gene sequence to S. chromogenes CBCC 1462T.
"Bacteria"	"Firmicutes"	Bacilli	Bacillales	Staphylococcaceae	Staphylococcus	Staphylococcus cohnii cohnii	G22B2	10.1601/nm.5242	N	N*	2651869652	GCA_000981215		High quality	>99% identical in 16S rRNA gene sequence to S. cohnii GH 137T.
"Bacteria"	"Firmicutes"	Bacilli	Bacillales	Staphylococcaceae	Staphylococcus	Staphylococcus condimenti	DSM 11674	10.1601/nm.5244	N	Y	2645727505	GCA_001014685	27257207	High quality
"Bacteria"	"Firmicutes"	Bacilli	Bacillales	Staphylococcaceae	Staphylococcus	Staphylococcus delphini	8086	10.1601/nm.5245	N	N*	2548876978	GCA_000308115		High quality	>99% identical in 16S rRNA gene sequence to S. delphini ATCC 49171T.
"Bacteria"	"Firmicutes"	Bacilli	Bacillales	Staphylococcaceae	Staphylococcus	Staphylococcus devriesei	SNUC 593	10.1601/nm.20252	N	N*	2802429255	GCA_003035825	28066335	High quality	>99% identical in 16S rRNA gene sequence to S. devriesei KS-SP 60T.
"Bacteria"	"Firmicutes"	Bacilli	Bacillales	Staphylococcaceae	Staphylococcus	Staphylococcus edaphicus	CCM 8730	10.1601/nm.31522	N	Y	2802429263	GCA_002614725	29079617	High quality
"Bacteria"	"Firmicutes"	Bacilli	Bacillales	Staphylococcaceae	Staphylococcus	Staphylococcus epidermidis	JCM 2414	10.1601/nm.5246	N	Y	2728369663	GCA_001310935		High quality
"Bacteria"	"Firmicutes"	Bacilli	Bacillales	Staphylococcaceae	Staphylococcus	Staphylococcus equorum equorum	G8HB1	10.1601/nm.5247	N	N*	2634166462	GCA_000981135		High quality	>99% identical in 16S rRNA gene sequence to S. equorum PA231T.
"Bacteria"	"Firmicutes"	Bacilli	Bacillales	Staphylococcaceae	Staphylococcus	Staphylococcus felis	ATCC 49168	10.1601/nm.5249	N	Y	2802429259	GCA_003012915	29773625	High quality
"Bacteria"	"Firmicutes"	Bacilli	Bacillales	Staphylococcaceae	Staphylococcus	Staphylococcus fleurettii	SNUC 248	10.1601/nm.5250	N	N*	2802429260	GCA_003035045	28066335	High quality	>99% identical in 16S rRNA gene sequence to S. fleurettii GTC 1999T.
"Bacteria"	"Firmicutes"	Bacilli	Bacillales	Staphylococcaceae	Staphylococcus	Staphylococcus gallinarum	SNUC 4089	10.1601/nm.5251	N	N*	2802429429	GCA_003043855	28066335	High quality	>99% identical in 16S rRNA gene sequence to S. gallinarum VIII1T.
"Bacteria"	"Firmicutes"	Bacilli	Bacillales	Staphylococcaceae	Staphylococcus	Staphylococcus haemolyticus	MTCC 3383	10.1601/nm.5252	N	Y	2744055002	GCA_001412465		High quality
"Bacteria"	"Firmicutes"	Bacilli	Bacillales	Staphylococcaceae	Staphylococcus	Staphylococcus hominis hominis	ZBW5	10.1601/nm.5253	N	N*	2548877063	GCA_000269685	22887665	High quality	>99% identical in 16S rRNA gene sequence to S. hominis DM 122T.
"Bacteria"	"Firmicutes"	Bacilli	Bacillales	Staphylococcaceae	Staphylococcus	Staphylococcus hyicus	ATCC 11249	10.1601/nm.11050	N	Y	2645727708	GCA_000816085	25700402	High quality
"Bacteria"	"Firmicutes"	Bacilli	Bacillales	Staphylococcaceae	Staphylococcus	Staphylococcus intermedius	NCTC 11048	10.1601/nm.5257	N	Y	2548876980	GCA_000308095		High quality
"Bacteria"	"Firmicutes"	Bacilli	Bacillales	Staphylococcaceae	Staphylococcus	Staphylococcus kloosii	SNUC 4696	10.1601/nm.5258	N	N	2802429257	GCA_003042035	28066335	High quality
"Bacteria"	"Firmicutes"	Bacilli	Bacillales	Staphylococcaceae	Staphylococcus	Staphylococcus lentus	050AP	10.1601/nm.5259	N	N*	2811995286	GCA_900098655	27908999	High quality	>99% identical in 16S rRNA gene sequence to S. lentus MAFF 911385T.
"Bacteria"	"Firmicutes"	Bacilli	Bacillales	Staphylococcaceae	Staphylococcus	Staphylococcus lugdunensis	VCU150	10.1601/nm.5260	N	N*	2582580761	GCA_000649085		High quality	>99% identical in 16S rRNA gene sequence to S. lugdunensis NCTC 12217T.
"Bacteria"	"Firmicutes"	Bacilli	Bacillales	Staphylococcaceae	Staphylococcus	Staphylococcus lutrae	ATCC 700373	10.1601/nm.5261	N	Y	2772190615	GCA_002101335	28642379	High quality
"Bacteria"	"Firmicutes"	Bacilli	Bacillales	Staphylococcaceae	Staphylococcus	Staphylococcus massiliensis	CCUG 55927	10.1601/nm.18623	N	Y	2551306057	GCA_000298075	23209235	High quality
"Bacteria"	"Firmicutes"	Bacilli	Bacillales	Staphylococcaceae	Staphylococcus	Staphylococcus microti	DSM 22147	10.1601/nm.17806	N	Y	2627854114	GCA_000934465	29773631	High quality
"Bacteria"	"Firmicutes"	Bacilli	Bacillales	Staphylococcaceae	Staphylococcus	Staphylococcus muscae	NCTC 13833	10.1601/nm.5262	N	Y	2772190618	GCA_900187005		High quality
"Bacteria"	"Firmicutes"	Bacilli	Bacillales	Staphylococcaceae	Staphylococcus	Staphylococcus nepalensis	SNUC 4337	10.1601/nm.5263	N	N*	2806310889	GCA_003042875	28066335	High quality	>99% identical in 16S rRNA gene sequence to S. nepalensis CW1T.
"Bacteria"	"Firmicutes"	Bacilli	Bacillales	Staphylococcaceae	Staphylococcus	Staphylococcus pasteuri	JS7	10.1601/nm.5264	N	N*	2811995054	GCA_002442915		High quality	>99% identical in 16S rRNA gene sequence to S. pasteuri ATCC 51129T.
"Bacteria"	"Firmicutes"	Bacilli	Bacillales	Staphylococcaceae	Staphylococcus	Staphylococcus pettenkoferi	UMB0834	10.1601/nm.11239	N	N*	2811995244	GCA_002884615		High quality	>99% identical in 16S rRNA gene sequence to S. pettenkoferi B3117T.
"Bacteria"	"Firmicutes"	Bacilli	Bacillales	Staphylococcaceae	Staphylococcus	Staphylococcus piscifermentans	NCTC 13836	10.1601/nm.5265	N	Y	2772190616	GCA_900186985		High quality
"Bacteria"	"Firmicutes"	Bacilli	Bacillales	Staphylococcaceae	Staphylococcus	Staphylococcus saprophyticus saprophyticus	ATCC 15305	10.1601/nm.5268	N	Y	637000284	GCA_000010125	16135568	High quality
"Bacteria"	"Firmicutes"	Bacilli	Bacillales	Staphylococcaceae	Staphylococcus	Staphylococcus schleiferi	2317-03	10.1601/nm.11052	N	N*	2648501380	GCA_001188915	26358596	High quality	>99% identical in 16S rRNA gene sequence to S. schleiferi DSM 4807T.
"Bacteria"	"Firmicutes"	Bacilli	Bacillales	Staphylococcaceae	Staphylococcus	Staphylococcus sciuri sciuri	DSM 20345	10.1601/nm.5272	N	Y	2627854141	GCA_001046995		High quality
"Bacteria"	"Firmicutes"	Bacilli	Bacillales	Staphylococcaceae	Staphylococcus	Staphylococcus simiae	NCTC 13838	10.1601/nm.9586	N	Y	2773857853	GCA_900187055		High quality
"Bacteria"	"Firmicutes"	Bacilli	Bacillales	Staphylococcaceae	Staphylococcus	Staphylococcus simulans	UMC-CNS-990	10.1601/nm.5276	N	N*	2582580918	GCA_000477455	24336375	High quality	>99% identical in 16S rRNA gene sequence to S. simulans NCTC 11046T.
"Bacteria"	"Firmicutes"	Bacilli	Bacillales	Staphylococcaceae	Staphylococcus	Staphylococcus stepanovicii	NCTC 13839	10.1601/nm.23139	N	Y	2772190617	GCA_900187075		High quality
"Bacteria"	"Firmicutes"	Bacilli	Bacillales	Staphylococcaceae	Staphylococcus	Staphylococcus succinus succinus	DSM 14617	10.1601/nm.5278	N	Y	2639763042	GCA_001006765	28126945	High quality
"Bacteria"	"Firmicutes"	Bacilli	Bacillales	Staphylococcaceae	Staphylococcus	Staphylococcus warneri	VCU121	10.1601/nm.5281	N	N*	2540341019	GCA_000211215		High quality	>99% identical in 16S rRNA gene sequence to S. warneri NCTC 11044T.
"Bacteria"	"Firmicutes"	Bacilli	Bacillales	Staphylococcaceae	Staphylococcus	Staphylococcus xylosus	HKUOPL8	10.1601/nm.5282	N	N*	2588253752	GCA_000706685	25059860	High quality	>99% identical in 16S rRNA gene sequence to S. xylosus KL 162T.
"Bacteria"	"Firmicutes"	Bacilli	Lactobacillales	Streptococcaceae	Streptococcus	Streptococcus agalactiae	ATCC 13813	10.1601/nm.5609	N	Y	2537561940	GCA_000186445		High quality
"Bacteria"	"Firmicutes"	Bacilli	Lactobacillales	Streptococcaceae	Streptococcus	Streptococcus anginosus	DSM 20563	10.1601/nm.5611	N	Y	2515154090	GCA_000373605		High quality
"Bacteria"	"Firmicutes"	Bacilli	Lactobacillales	Streptococcaceae	Streptococcus	Streptococcus australis	ATCC 700641	10.1601/nm.5612	N	Y	649990003	GCA_000186465		High quality
"Bacteria"	"Firmicutes"	Bacilli	Lactobacillales	Streptococcaceae	Streptococcus	Streptococcus bovis	ATCC 33317	10.1601/nm.5613	N	Y	2600255054	GCA_000747195	25301652	High quality
"Bacteria"	"Firmicutes"	Bacilli	Lactobacillales	Streptococcaceae	Streptococcus	Streptococcus caballi	DSM 19004	10.1601/nm.13629	N	Y	2515154033	GCA_000379985		High quality
"Bacteria"	"Firmicutes"	Bacilli	Lactobacillales	Streptococcaceae	Streptococcus	Streptococcus canis	FSL Z3-227	10.1601/nm.5614	N	N*	2528311138	GCA_000268305	22666370	High quality	>99% identical in 16S rRNA gene sequence to S. canis ATCC 43496T.
"Bacteria"	"Firmicutes"	Bacilli	Lactobacillales	Streptococcaceae	Streptococcus	Streptococcus castoreus	DSM 17536	10.1601/nm.9325	N	Y	2523533613	GCA_000425025		High quality
"Bacteria"	"Firmicutes"	Bacilli	Lactobacillales	Streptococcaceae	Streptococcus	Streptococcus constellatus constellatus	SK53	10.1601/nm.5618	N	Y	2602041663	GCA_000474075		High quality
"Bacteria"	"Firmicutes"	Bacilli	Lactobacillales	Streptococcaceae	Streptococcus	Streptococcus criceti	HS-6	10.1601/nm.5621	N	Y	2512047072	GCA_000187975	18545970	High quality
"Bacteria"	"Firmicutes"	Bacilli	Lactobacillales	Streptococcaceae	Streptococcus	Streptococcus cristatus	ATCC 51100	10.1601/nm.5622	N	Y	649990004	GCA_000187855		High quality
"Bacteria"	"Firmicutes"	Bacilli	Lactobacillales	Streptococcaceae	Streptococcus	Streptococcus devriesei	DSM 19639	10.1601/nm.8858	N	Y	2524614607	GCA_000423725		High quality
"Bacteria"	"Firmicutes"	Bacilli	Lactobacillales	Streptococcaceae	Streptococcus	Streptococcus didelphis	DSM 15616	10.1601/nm.5624	N	Y	2515154028	GCA_000380005		High quality
"Bacteria"	"Firmicutes"	Bacilli	Lactobacillales	Streptococcaceae	Streptococcus	Streptococcus downei	F0415	10.1601/nm.5626	N	N*	649990005	GCA_000180055		High quality	>99% identical in 16S rRNA gene sequence to S. downei MFe28T.
"Bacteria"	"Firmicutes"	Bacilli	Lactobacillales	Streptococcaceae	Streptococcus	Streptococcus entericus	DSM 14446	10.1601/nm.5630	N	Y	2515154023	GCA_000380025		High quality
"Bacteria"	"Firmicutes"	Bacilli	Lactobacillales	Streptococcaceae	Streptococcus	Streptococcus equi	ATCC 33398	10.1601/nm.11058	N	Y	2681812816	GCA_900156215		High quality
"Bacteria"	"Firmicutes"	Bacilli	Lactobacillales	Streptococcaceae	Streptococcus	Streptococcus equinus	ATCC 9812	10.1601/nm.5633	N	Y	649990006	GCA_000187265		High quality
"Bacteria"	"Firmicutes"	Bacilli	Lactobacillales	Streptococcaceae	Streptococcus	Streptococcus ferus	DSM 20646	10.1601/nm.5636	N	Y	2515154024	GCA_000372425		High quality
"Bacteria"	"Firmicutes"	Bacilli	Lactobacillales	Streptococcaceae	Streptococcus	Streptococcus gallolyticus	ATCC 700065	10.1601/nm.11059	N	Y	2599185152	GCA_900112565		High quality
"Bacteria"	"Firmicutes"	Bacilli	Lactobacillales	Streptococcaceae	Streptococcus	Streptococcus gordonii	CCUG 33482	10.1601/nm.5644	N	Y	2728369123	GCA_001553855	27013051	High quality
"Bacteria"	"Firmicutes"	Bacilli	Lactobacillales	Streptococcaceae	Streptococcus	Streptococcus halotolerans	HTS9	10.1601/nm.29107	N	Y	2675903323	GCA_001598035		High quality
"Bacteria"	"Firmicutes"	Bacilli	Lactobacillales	Streptococcaceae	Streptococcus	Streptococcus henryi	DSM 19005	10.1601/nm.13631	N	Y	2518645609	GCA_000376985		High quality
"Bacteria"	"Firmicutes"	Bacilli	Lactobacillales	Streptococcaceae	Streptococcus	Streptococcus himalayensis	HTS2	10.1601/nm.29577	N	Y	2767802294	GCA_001708305		High quality
"Bacteria"	"Firmicutes"	Bacilli	Lactobacillales	Streptococcaceae	Streptococcus	Streptococcus hyovaginalis	DSM 12219	10.1601/nm.5647	N	Y	2524614633	GCA_000420785		High quality
"Bacteria"	"Firmicutes"	Bacilli	Lactobacillales	Streptococcaceae	Streptococcus	Streptococcus ictaluri	707-05	10.1601/nm.11256	N	Y	2512047073	GCA_000188015	24625962	High quality
"Bacteria"	"Firmicutes"	Bacilli	Lactobacillales	Streptococcaceae	Streptococcus	Streptococcus infantarius infantarius	ATCC BAA-102	10.1601/nm.5648	N	Y	641736171	GCA_000154985		High quality
"Bacteria"	"Firmicutes"	Bacilli	Lactobacillales	Streptococcaceae	Streptococcus	Streptococcus infantis	ATCC 700779	10.1601/nm.5650	N	Y	649990007	GCA_000187465		High quality
"Bacteria"	"Firmicutes"	Bacilli	Lactobacillales	Streptococcaceae	Streptococcus	Streptococcus intermedius	ATCC 27335	10.1601/nm.5652	N	Y	2541047048	GCA_000413475		High quality
"Bacteria"	"Firmicutes"	Bacilli	Lactobacillales	Streptococcaceae	Streptococcus	Streptococcus lutetiensis	33	10.1601/nm.5657	N	N*	2554235351	GCA_000441535	23782707	High quality	>99% identical in 16S rRNA gene sequence to S. lutetiensis CIP 106849T.
"Bacteria"	"Firmicutes"	Bacilli	Lactobacillales	Streptococcaceae	Streptococcus	Streptococcus macacae	NCTC 11558	10.1601/nm.5658	N	Y	2512047074	GCA_000187995	24625962	High quality
"Bacteria"	"Firmicutes"	Bacilli	Lactobacillales	Streptococcaceae	Streptococcus	Streptococcus marimammalium	DSM 18627	10.1601/nm.8861	N	Y	2515154020	GCA_000380045		High quality
"Bacteria"	"Firmicutes"	Bacilli	Lactobacillales	Streptococcaceae	Streptococcus	Streptococcus marmotae	HTS5	10.1601/nm.29139	N	Y	2687453179	GCA_001623565		High quality
"Bacteria"	"Firmicutes"	Bacilli	Lactobacillales	Streptococcaceae	Streptococcus	Streptococcus massiliensis	DSM 18628	10.1601/nm.10039	N	Y	2515154013	GCA_000380065		High quality
"Bacteria"	"Firmicutes"	Bacilli	Lactobacillales	Streptococcaceae	Streptococcus	Streptococcus merionis	DSM 19192	10.1601/nm.14177	N	Y	2515154010	GCA_000380085		High quality
"Bacteria"	"Firmicutes"	Bacilli	Lactobacillales	Streptococcaceae	Streptococcus	Streptococcus minor	DSM 17118	10.1601/nm.5660	N	Y	2519103182	GCA_000377005		High quality
"Bacteria"	"Firmicutes"	Bacilli	Lactobacillales	Streptococcaceae	Streptococcus	Streptococcus mitis	NCTC 12261	10.1601/nm.5661	N	Y	648276735	GCA_000148585		High quality
"Bacteria"	"Firmicutes"	Bacilli	Lactobacillales	Streptococcaceae	Streptococcus	Streptococcus mutans	DSM 20523	10.1601/nm.5663	N	Y	2515154132	GCA_000375505		High quality
"Bacteria"	"Firmicutes"	Bacilli	Lactobacillales	Streptococcaceae	Streptococcus	Streptococcus oralis	ATCC 35037	10.1601/nm.5665	N	Y	648276739	GCA_000148565		High quality
"Bacteria"	"Firmicutes"	Bacilli	Lactobacillales	Streptococcaceae	Streptococcus	Streptococcus orisratti	DSM 15617	10.1601/nm.5666	N	Y	2515154108	GCA_000380105		High quality
"Bacteria"	"Firmicutes"	Bacilli	Lactobacillales	Streptococcaceae	Streptococcus	Streptococcus ovis	DSM 16829	10.1601/nm.5667	N	Y	2515154025	GCA_000380125		High quality
"Bacteria"	"Firmicutes"	Bacilli	Lactobacillales	Streptococcaceae	Streptococcus	Streptococcus pantholopis	TA 26	10.1601/nm.28904	N	Y	2687453193	GCA_001642085	27226124	High quality
"Bacteria"	"Firmicutes"	Bacilli	Lactobacillales	Streptococcaceae	Streptococcus	Streptococcus parasanguinis	ATCC 15912	10.1601/nm.5668	N	Y	650716089	GCA_000164675		High quality
"Bacteria"	"Firmicutes"	Bacilli	Lactobacillales	Streptococcaceae	Streptococcus	Streptococcus parauberis	CCUG 39954	10.1601/nm.5669	N	Y	651324102	(null)		High quality
"Bacteria"	"Firmicutes"	Bacilli	Lactobacillales	Streptococcaceae	Streptococcus	Streptococcus peroris	ATCC 700780	10.1601/nm.5672	N	Y	649990011	GCA_000187585		High quality
"Bacteria"	"Firmicutes"	Bacilli	Lactobacillales	Streptococcaceae	Streptococcus	Streptococcus phocae	ATCC 51973	10.1601/nm.5673	N	Y	2645727566	GCA_001302265	26586875	High quality
"Bacteria"	"Firmicutes"	Bacilli	Lactobacillales	Streptococcaceae	Streptococcus	Streptococcus plurextorum	DSM 22810	10.1601/nm.14136	N	Y	2522572191	GCA_000423745		High quality
"Bacteria"	"Firmicutes"	Bacilli	Lactobacillales	Streptococcaceae	Streptococcus	Streptococcus pneumoniae	NCTC7465	10.1601/nm.5677	N	Y	2663763358	GCA_001457635		High quality
"Bacteria"	"Firmicutes"	Bacilli	Lactobacillales	Streptococcaceae	Streptococcus	Streptococcus porci	DSM 23759	10.1601/nm.15037	N	Y	2523533542	GCA_000423765		High quality
"Bacteria"	"Firmicutes"	Bacilli	Lactobacillales	Streptococcaceae	Streptococcus	Streptococcus porcinus	176	10.1601/nm.5678	N	Y	651324103	GCA_000187955	24625962	High quality
"Bacteria"	"Firmicutes"	Bacilli	Lactobacillales	Streptococcaceae	Streptococcus	Streptococcus pseudopneumoniae	CCUG 49455	10.1601/nm.8862	N	Y	2531839346	GCA_000257825		High quality
"Bacteria"	"Firmicutes"	Bacilli	Lactobacillales	Streptococcaceae	Streptococcus	Streptococcus pseudoporcinus	LQ940-04	10.1601/nm.11062	N	Y	2521172728	GCA_000188035	24625962	High quality
"Bacteria"	"Firmicutes"	Bacilli	Lactobacillales	Streptococcaceae	Streptococcus	Streptococcus pyogenes	DSM 20565	10.1601/nm.5606	Y	Y	2523533626	GCA_000421785		High quality
"Bacteria"	"Firmicutes"	Bacilli	Lactobacillales	Streptococcaceae	Streptococcus	Streptococcus ratti	FA-1	10.1601/nm.5680	N	Y	2534681768	GCA_000286075		High quality
"Bacteria"	"Firmicutes"	Bacilli	Lactobacillales	Streptococcaceae	Streptococcus	Streptococcus salivarius	ATCC 7073	10.1601/nm.11063	N	Y	2687453658	GCA_900143035		High quality
"Bacteria"	"Firmicutes"	Bacilli	Lactobacillales	Streptococcaceae	Streptococcus	Streptococcus sanguinis	SK1	10.1601/nm.5684	N	Y	2531839560	GCA_000194945		High quality
"Bacteria"	"Firmicutes"	Bacilli	Lactobacillales	Streptococcaceae	Streptococcus	Streptococcus sinensis	HKU4	10.1601/nm.5686	N	Y	2636415646	GCA_000767835		High quality
"Bacteria"	"Firmicutes"	Bacilli	Lactobacillales	Streptococcaceae	Streptococcus	Streptococcus sobrinus	ATCC 33478	10.1601/nm.5687	N	Y	2526164737	GCA_000439045		High quality
"Bacteria"	"Firmicutes"	Bacilli	Lactobacillales	Streptococcaceae	Streptococcus	Streptococcus suis	sv. 2 S735	10.1601/nm.5688	N	Y	2518645566	GCA_000294495	23105076	High quality
"Bacteria"	"Firmicutes"	Bacilli	Lactobacillales	Streptococcaceae	Streptococcus	Streptococcus thoraltensis	DSM 12221	10.1601/nm.5690	N	Y	2515154195	GCA_000380145		High quality
"Bacteria"	"Firmicutes"	Bacilli	Lactobacillales	Streptococcaceae	Streptococcus	Streptococcus troglodytae	TKU 31	10.1601/nm.23774	N	Y	2802429213	GCA_002355215	27921343	High quality
"Bacteria"	"Firmicutes"	Bacilli	Lactobacillales	Streptococcaceae	Streptococcus	Streptococcus urinalis	2285-97	10.1601/nm.5692	N	Y	2512047075	GCA_000188055	24625962	High quality
"Bacteria"	"Firmicutes"	Bacilli	Lactobacillales	Streptococcaceae	Streptococcus	Streptococcus vestibularis	ATCC 49124	10.1601/nm.5693	N	Y	649990016	GCA_000188295		High quality
"Bacteria"	"Firmicutes"	Bacilli	Lactobacillales	Aerococcaceae	Abiotrophia	Abiotrophia defectiva	ATCC 49176	10.1601/nm.5467	Y	Y	2562617177	GCA_000160075		High quality
"Bacteria"	"Firmicutes"	Bacilli	Lactobacillales	Aerococcaceae	Aerococcus	Aerococcus christensenii	CCUG28831	10.1601/nm.5462	N	Y	2687453475	GCA_001543105	27103727	High quality
"Bacteria"	"Firmicutes"	Bacilli	Lactobacillales	Aerococcaceae	Aerococcus	Aerococcus sanguinicola	CCUG43001	10.1601/nm.5463	N	Y	2687453481	GCA_001543145	27103727	High quality
"Bacteria"	"Firmicutes"	Bacilli	Lactobacillales	Aerococcaceae	Aerococcus	Aerococcus suis	DSM 21500	10.1601/nm.10562	N	Y	2622736423	GCA_900176325		High quality
"Bacteria"	"Firmicutes"	Bacilli	Lactobacillales	Aerococcaceae	Aerococcus	Aerococcus urinae	NBRC 15544	10.1601/nm.5464	N	Y	2681812972	GCA_001544335		High quality
"Bacteria"	"Firmicutes"	Bacilli	Lactobacillales	Aerococcaceae	Aerococcus	Aerococcus urinaeequi	DSM 20341	10.1601/nm.9263	N	Y	2524614650	GCA_000425085		High quality
"Bacteria"	"Firmicutes"	Bacilli	Lactobacillales	Aerococcaceae	Aerococcus	Aerococcus urinaehominis	DSM 15634	10.1601/nm.5465	N	Y	2619619005	GCA_900103385		High quality
"Bacteria"	"Firmicutes"	Bacilli	Lactobacillales	Aerococcaceae	Aerococcus	Aerococcus viridans	CCUG4311	10.1601/nm.5461	Y	Y	2684623177	GCA_001543285	27103727	High quality
"Bacteria"	"Firmicutes"	Bacilli	Lactobacillales	Aerococcaceae	Dolosicoccus	Dolosicoccus paucivorans	DSM 15742	10.1601/nm.5472	Y	Y	2622736585	GCA_900100125		High quality
"Bacteria"	"Firmicutes"	Bacilli	Lactobacillales	Aerococcaceae	Eremococcus	Eremococcus coleocola	DSM 15696	10.1601/nm.5474	Y	Y	2524614563	GCA_000428865		High quality
"Bacteria"	"Firmicutes"	Bacilli	Lactobacillales	Aerococcaceae	Facklamia	Facklamia hominis	CCUG 36813	10.1601/nm.5476	Y	Y	2531839288	GCA_000301035		High quality
"Bacteria"	"Firmicutes"	Bacilli	Lactobacillales	Aerococcaceae	Facklamia	Facklamia ignava	CCUG 37419	10.1601/nm.5477	N	Y	2531839287	GCA_000301055		High quality
"Bacteria"	"Firmicutes"	Bacilli	Lactobacillales	Aerococcaceae	Facklamia	Facklamia languida	CCUG 37842	10.1601/nm.5478	N	Y	2513237358	GCA_000245795		High quality
"Bacteria"	"Firmicutes"	Bacilli	Lactobacillales	Aerococcaceae	Facklamia	Facklamia miroungae	ATCC BAA-466	10.1601/nm.5479	N	Y	2675903695	GCA_900100775		High quality
"Bacteria"	"Firmicutes"	Bacilli	Lactobacillales	Aerococcaceae	Facklamia	Facklamia sourekii	ATCC 700629	10.1601/nm.5480	N	Y	2545555869	GCA_000518205		High quality
"Bacteria"	"Firmicutes"	Bacilli	Lactobacillales	Aerococcaceae	Globicatella	Globicatella sanguinis	NBRC 15551	10.1601/nm.5483	Y	Y	2731957579	GCA_001552295		High quality
"Bacteria"	"Firmicutes"	Bacilli	Lactobacillales	Aerococcaceae	Ignavigranum	Ignavigranum ruoffiae	DSM 15695	10.1601/nm.5486	Y	Y	2634166308	GCA_900110675		High quality
"Bacteria"	"Firmicutes"	Bacilli	Lactobacillales	Carnobacteriaceae	Agitococcus	Agitococcus lubricus	DSM 5822	10.1601/nm.5499	Y	Y	2737471639	(null)		High quality
"Bacteria"	"Firmicutes"	Bacilli	Lactobacillales	Carnobacteriaceae	Alkalibacterium	Alkalibacterium gilvum	DSM 25751	10.1601/nm.23982	N	Y	2616644817	GCA_900109085		High quality
"Bacteria"	"Firmicutes"	Bacilli	Lactobacillales	Carnobacteriaceae	Alkalibacterium	Alkalibacterium olivapovliticus	DSM 13175	10.1601/nm.5501	Y	Y	2731639256	(null)		High quality
"Bacteria"	"Firmicutes"	Bacilli	Lactobacillales	Carnobacteriaceae	Alkalibacterium	Alkalibacterium pelagium	DSM 19183	10.1601/nm.14277	N	Y	2619619008	GCA_900109325		High quality
"Bacteria"	"Firmicutes"	Bacilli	Lactobacillales	Carnobacteriaceae	Alkalibacterium	Alkalibacterium putridalgicola	DSM 19182	10.1601/nm.14278	N	Y	2619619007	GCA_900109825		High quality
"Bacteria"	"Firmicutes"	Bacilli	Lactobacillales	Carnobacteriaceae	Alkalibacterium	Alkalibacterium subtropicum	DSM 23664	10.1601/nm.22742	N	Y	2616644818	GCA_900112455		High quality
"Bacteria"	"Firmicutes"	Bacilli	Lactobacillales	Carnobacteriaceae	Alkalibacterium	Alkalibacterium thalassium	DSM 19181	10.1601/nm.14276	N	Y	2619619006	GCA_900101165		High quality
"Bacteria"	"Firmicutes"	Bacilli	Lactobacillales	Carnobacteriaceae	Allofustis	Allofustis seminis	DSM 15817	10.1601/nm.5503	Y	Y	2518285549	GCA_000374325		High quality
"Bacteria"	"Firmicutes"	Bacilli	Lactobacillales	Carnobacteriaceae	Alloiococcus	Alloiococcus otitis	ATCC 51267	10.1601/nm.5505	Y	Y	2537561904	GCA_000315445		High quality
"Bacteria"	"Firmicutes"	Bacilli	Lactobacillales	Carnobacteriaceae	Atopobacter	Atopobacter phocae	ATCC BAA-285	10.1601/nm.5556	Y	Y	2546825536	GCA_000526675		High quality
"Bacteria"	"Firmicutes"	Bacilli	Lactobacillales	Carnobacteriaceae	Atopococcus	Atopococcus tabaci	DSM 17538	10.1601/nm.9507	Y	Y	2524023159	GCA_000429585		High quality
"Bacteria"	"Firmicutes"	Bacilli	Lactobacillales	Carnobacteriaceae	Atopostipes	Atopostipes suicloacalis	DSM 15692	10.1601/nm.8484	Y	Y	2582581273	GCA_900129085		High quality
"Bacteria"	"Firmicutes"	Bacilli	Lactobacillales	Carnobacteriaceae	Carnobacterium	Carnobacterium alterfunditum	pf4	10.1601/nm.5490	N	Y	2574179752	GCA_000744115		High quality
"Bacteria"	"Firmicutes"	Bacilli	Lactobacillales	Carnobacteriaceae	Carnobacterium	Carnobacterium divergens	66	10.1601/nm.5489	Y	Y	2574180433	GCA_000744255		Low quality (per IMG); High quality (NCBI).
"Bacteria"	"Firmicutes"	Bacilli	Lactobacillales	Carnobacteriaceae	Carnobacterium	Carnobacterium funditum	pf3	10.1601/nm.5491	N	Y	2574179782	GCA_000744185		Low quality (per IMG); High quality (NCBI).
"Bacteria"	"Firmicutes"	Bacilli	Lactobacillales	Carnobacteriaceae	Carnobacterium	Carnobacterium gallinarum	MT44	10.1601/nm.5492	N	Y	2576861831	GCA_000744375		High quality
"Bacteria"	"Firmicutes"	Bacilli	Lactobacillales	Carnobacteriaceae	Carnobacterium	Carnobacterium iners	DSM 28070	10.1601/nm.23986	N	Y	2622736582	GCA_900109585		High quality
"Bacteria"	"Firmicutes"	Bacilli	Lactobacillales	Carnobacteriaceae	Carnobacterium	Carnobacterium inhibens	K1	10.1601/nm.5493	N	Y	2574179783	GCA_000746825	27617056	Low quality (per IMG); High quality (NCBI).
"Bacteria"	"Firmicutes"	Bacilli	Lactobacillales	Carnobacteriaceae	Carnobacterium	Carnobacterium jeotgali	MS3	10.1601/nm.14906	N	Y	2579778522	GCA_000745125		High quality
"Bacteria"	"Firmicutes"	Bacilli	Lactobacillales	Carnobacteriaceae	Carnobacterium	Carnobacterium maltaromaticum	DSM 20342	10.1601/nm.5494	N	Y	2579778520	GCA_000744945		High quality
"Bacteria"	"Firmicutes"	Bacilli	Lactobacillales	Carnobacteriaceae	Carnobacterium	Carnobacterium mobile	MT37L	10.1601/nm.5495	N	Y	2576861400	GCA_000744825		High quality
"Bacteria"	"Firmicutes"	Bacilli	Lactobacillales	Carnobacteriaceae	Carnobacterium	Carnobacterium pleistocenium	FTR1	10.1601/nm.8532	N	Y	2576861401	GCA_000744285		High quality
"Bacteria"	"Firmicutes"	Bacilli	Lactobacillales	Carnobacteriaceae	Desemzia	Desemzia incerta	DSM 20581	10.1601/nm.5507	Y	Y	2622736579	GCA_900115825		High quality
"Bacteria"	"Firmicutes"	Bacilli	Lactobacillales	Carnobacteriaceae	Dolosigranulum	Dolosigranulum pigrum	ATCC 51524	10.1601/nm.5509	Y	Y	2513237341	GCA_000245815		High quality
"Bacteria"	"Firmicutes"	Bacilli	Lactobacillales	Carnobacteriaceae	Granulicatella	Granulicatella adiacens	ATCC 49175	10.1601/nm.5511	Y	Y	645951817	GCA_000160675		High quality
"Bacteria"	"Firmicutes"	Bacilli	Lactobacillales	Carnobacteriaceae	Isobaculum	Isobaculum melis	DSM 13760	10.1601/nm.5515	Y	Y	2634166323	GCA_900111355		High quality
"Bacteria"	"Firmicutes"	Bacilli	Lactobacillales	Carnobacteriaceae	Jeotgalibaca	Jeotgalibaca dankookensis	CL-AS1	10.1601/nm.25413	N*	N*	2675903648	GCA_001263715		High quality	>99% identical in 16S rRNA gene sequence to the type species J. dankookensis EX-07T.
"Bacteria"	"Firmicutes"	Bacilli	Lactobacillales	Carnobacteriaceae	Lacticigenium	Lacticigenium naphtae	DSM 19658	10.1601/nm.14179	Y	Y	2524023191	GCA_000425865		High quality
"Bacteria"	"Firmicutes"	Bacilli	Lactobacillales	Carnobacteriaceae	Marinilactibacillus	Marinilactibacillus psychrotolerans	DSM 19582	10.1601/nm.5519	Y	Y	2619619009	GCA_900101525		High quality
"Bacteria"	"Firmicutes"	Bacilli	Lactobacillales	Carnobacteriaceae	Pisciglobus	Pisciglobus halotolerans	DSM 27630	10.1601/nm.22178	Y	Y	2634166901	GCA_900113675		High quality
"Bacteria"	"Firmicutes"	Bacilli	Lactobacillales	Carnobacteriaceae	Trichococcus	Trichococcus alkaliphilus	B5	10.1601/nm.31164	N	Y	2734482389	GCA_003008695	29116035	High quality
"Bacteria"	"Firmicutes"	Bacilli	Lactobacillales	Carnobacteriaceae	Trichococcus	Trichococcus collinsii	DSM 14526	10.1601/nm.9804	N	Y	2619618821	GCA_900107505		High quality
"Bacteria"	"Firmicutes"	Bacilli	Lactobacillales	Carnobacteriaceae	Trichococcus	Trichococcus flocculiformis	DSM 2094	10.1601/nm.5521	Y	Y	2619618836	GCA_900113645		High quality
"Bacteria"	"Firmicutes"	Bacilli	Lactobacillales	Carnobacteriaceae	Trichococcus	Trichococcus ilyis	DSM 22150	10.1601/nm.29050	N	Y	2619618824	GCA_900109135		High quality
"Bacteria"	"Firmicutes"	Bacilli	Lactobacillales	Carnobacteriaceae	Trichococcus	Trichococcus paludicola	B7-2	10.1601/nm.31163	N	Y	2734482390	GCA_000462405		High quality
"Bacteria"	"Firmicutes"	Bacilli	Lactobacillales	Carnobacteriaceae	Trichococcus	Trichococcus palustris	DSM 9172	10.1601/nm.5522	N	Y	2619618822	GCA_900114465		High quality
"Bacteria"	"Firmicutes"	Bacilli	Lactobacillales	Carnobacteriaceae	Trichococcus	Trichococcus pasteurii	DSM 2381	10.1601/nm.5523	N	Y	2619618823	GCA_900112935		High quality
"Bacteria"	"Firmicutes"	Bacilli	Lactobacillales	Carnobacteriaceae	Trichococcus	Trichococcus patagoniensis	DSM 18806	10.1601/nm.10276	N	Y	2737471637	(null)		High quality
"Bacteria"	"Firmicutes"	Bacilli	Lactobacillales	Enterococcaceae	Bavariicoccus	Bavariicoccus seileri	WCC 4188	10.1601/nm.14743	Y	Y	2523533538	GCA_000421665		High quality
"Bacteria"	"Firmicutes"	Bacilli	Lactobacillales	Enterococcaceae	Catellicoccus	Catellicoccus marimammalium	M35/04/3	10.1601/nm.9884	Y	Y	2519899603	GCA_000313915	23405330	High quality
"Bacteria"	"Firmicutes"	Bacilli	Lactobacillales	Enterococcaceae	Enterococcus	Enterococcus asini	ATCC 700915	10.1601/nm.5527	N	Y	2545824658	GCA_000407365		High quality
"Bacteria"	"Firmicutes"	Bacilli	Lactobacillales	Enterococcaceae	Enterococcus	Enterococcus avium	ATCC 14025	10.1601/nm.5528	N	Y	2541047449	GCA_000406965		High quality
"Bacteria"	"Firmicutes"	Bacilli	Lactobacillales	Enterococcaceae	Enterococcus	Enterococcus caccae	ATCC BAA-1240	10.1601/nm.10150	N	Y	2545824664	GCA_000407145		High quality
"Bacteria"	"Firmicutes"	Bacilli	Lactobacillales	Enterococcaceae	Enterococcus	Enterococcus canis	NBRC 100695	10.1601/nm.5529	N	Y	2681813000	GCA_001544375		High quality
"Bacteria"	"Firmicutes"	Bacilli	Lactobacillales	Enterococcaceae	Enterococcus	Enterococcus casseliflavus	NBRC 100478	10.1601/nm.5530	N	Y	2731957559	GCA_001544095		High quality
"Bacteria"	"Firmicutes"	Bacilli	Lactobacillales	Enterococcaceae	Enterococcus	Enterococcus cecorum	DSM 20682	10.1601/nm.5531	N	Y	2515154031	GCA_000379745		High quality
"Bacteria"	"Firmicutes"	Bacilli	Lactobacillales	Enterococcaceae	Enterococcus	Enterococcus columbae	DSM 7374	10.1601/nm.5532	N	Y	2515154086	GCA_000373065		High quality
"Bacteria"	"Firmicutes"	Bacilli	Lactobacillales	Enterococcaceae	Enterococcus	Enterococcus dispar	ATCC 51266	10.1601/nm.5533	N	Y	2541047447	GCA_000406945		High quality
"Bacteria"	"Firmicutes"	Bacilli	Lactobacillales	Enterococcaceae	Enterococcus	Enterococcus durans	NBRC 100479	10.1601/nm.5534	N	Y	2731957564	GCA_001544215		High quality
"Bacteria"	"Firmicutes"	Bacilli	Lactobacillales	Enterococcaceae	Enterococcus	Enterococcus faecalis	ATCC 19433	10.1601/nm.5526	Y	Y	2558860282	GCA_000392875		High quality
"Bacteria"	"Firmicutes"	Bacilli	Lactobacillales	Enterococcaceae	Enterococcus	Enterococcus faecium	NBRC 100486	10.1601/nm.5535	N	Y	2731957566	GCA_001544255		High quality
"Bacteria"	"Firmicutes"	Bacilli	Lactobacillales	Enterococcaceae	Enterococcus	Enterococcus gallinarum	NBRC 100675	10.1601/nm.5537	N	Y	2731957567	GCA_001544275		High quality
"Bacteria"	"Firmicutes"	Bacilli	Lactobacillales	Enterococcaceae	Enterococcus	Enterococcus gilvus	ATCC BAA-350	10.1601/nm.5538	N	Y	2558860916	GCA_000394615		High quality
"Bacteria"	"Firmicutes"	Bacilli	Lactobacillales	Enterococcaceae	Enterococcus	Enterococcus haemoperoxidus	ATCC BAA-382	10.1601/nm.5539	N	Y	2558860913	GCA_000393995		High quality
"Bacteria"	"Firmicutes"	Bacilli	Lactobacillales	Enterococcaceae	Enterococcus	Enterococcus hirae	ATCC 9790	10.1601/nm.5540	N	Y	2545824653	GCA_000407425		High quality
"Bacteria"	"Firmicutes"	Bacilli	Lactobacillales	Enterococcaceae	Enterococcus	Enterococcus italicus	DSM 15952	10.1601/nm.8576	N	Y	649989943	GCA_000185365		High quality
"Bacteria"	"Firmicutes"	Bacilli	Lactobacillales	Enterococcaceae	Enterococcus	Enterococcus malodoratus	ATCC 43197	10.1601/nm.5541	N	Y	2558860908	GCA_000393875		High quality
"Bacteria"	"Firmicutes"	Bacilli	Lactobacillales	Enterococcaceae	Enterococcus	Enterococcus moraviensis	ATCC BAA-383	10.1601/nm.5542	N	Y	2558860912	GCA_000394015		High quality
"Bacteria"	"Firmicutes"	Bacilli	Lactobacillales	Enterococcaceae	Enterococcus	Enterococcus mundtii	ATCC 882	10.1601/nm.5543	N	N*	2558860906	GCA_000393815		High quality	>99% identical in 16S rRNA gene sequence to E. mundtii DSM 4838T.
"Bacteria"	"Firmicutes"	Bacilli	Lactobacillales	Enterococcaceae	Enterococcus	Enterococcus pallens	ATCC BAA-351	10.1601/nm.5544	N	Y	2558860914	GCA_000393975		High quality
"Bacteria"	"Firmicutes"	Bacilli	Lactobacillales	Enterococcaceae	Enterococcus	Enterococcus phoeniculicola	ATCC BAA-412	10.1601/nm.5545	N	Y	2558860915	GCA_000394035		High quality
"Bacteria"	"Firmicutes"	Bacilli	Lactobacillales	Enterococcaceae	Enterococcus	Enterococcus pseudoavium	NBRC 100491	10.1601/nm.5547	N	Y	2681812974	GCA_001544295		High quality
"Bacteria"	"Firmicutes"	Bacilli	Lactobacillales	Enterococcaceae	Enterococcus	Enterococcus raffinosus	NBRC 100492	10.1601/nm.5548	N	Y	2731957560	GCA_001544115		High quality
"Bacteria"	"Firmicutes"	Bacilli	Lactobacillales	Enterococcaceae	Enterococcus	Enterococcus rotai	LMG 26678	10.1601/nm.23781	N	Y	2687453606	GCA_001465345	27979941	High quality (per IMG); missing tRNA genes (per NCBI).
"Bacteria"	"Firmicutes"	Bacilli	Lactobacillales	Enterococcaceae	Enterococcus	Enterococcus saccharolyticus	ATCC 43076	10.1601/nm.5550	N	Y	2545824663	GCA_000407285		High quality
"Bacteria"	"Firmicutes"	Bacilli	Lactobacillales	Enterococcaceae	Enterococcus	Enterococcus silesiacus	LMG 23085	10.1601/nm.9928	N	Y	2687453605	GCA_001465115	27979941	High quality (per IMG); missing tRNA genes (per NCBI).
"Bacteria"	"Firmicutes"	Bacilli	Lactobacillales	Enterococcaceae	Enterococcus	Enterococcus sulfureus	ATCC 49903	10.1601/nm.5553	N	Y	2545824672	GCA_000407605		High quality
"Bacteria"	"Firmicutes"	Bacilli	Lactobacillales	Enterococcaceae	Enterococcus	Enterococcus villorum	ATCC 700913	10.1601/nm.5554	N	Y	2558860910	GCA_000393935		High quality
"Bacteria"	"Firmicutes"	Bacilli	Lactobacillales	Enterococcaceae	Enterococcus	Enterococcus wangshanyuanii	MN05	10.1601/nm.31116	N	Y	2765235978	GCA_002197645	29072561	High quality
"Bacteria"	"Firmicutes"	Bacilli	Lactobacillales	Enterococcaceae	Melissococcus	Melissococcus plutonius	ATCC 35311	10.1601/nm.5558	Y	Y	650716050	GCA_000270185	21622755	High quality
"Bacteria"	"Firmicutes"	Bacilli	Lactobacillales	Enterococcaceae	Pilibacter	Pilibacter termitis	ATCC BAA-1030	10.1601/nm.9827	Y	Y	2585428141	GCA_900167335		High quality
"Bacteria"	"Firmicutes"	Bacilli	Lactobacillales	Enterococcaceae	Tetragenococcus	Tetragenococcus halophilus	DSM 20339	10.1601/nm.5560	Y	Y	2574179712	(null)		High quality
"Bacteria"	"Firmicutes"	Bacilli	Lactobacillales	Lactobacillaceae	Lactobacillus	Lactobacillus acetotolerans	DSM 20749	10.1601/nm.5324	N	Y	2700989123	GCA_001436775	26415554	High quality
"Bacteria"	"Firmicutes"	Bacilli	Lactobacillales	Lactobacillaceae	Lactobacillus	Lactobacillus acidifarinae	DSM 19394	10.1601/nm.9306	N	Y	2700989134	GCA_001434835	26415554	High quality
"Bacteria"	"Firmicutes"	Bacilli	Lactobacillales	Lactobacillaceae	Lactobacillus	Lactobacillus acidipiscis	DSM 15836	10.1601/nm.5325	N	Y	2667527822	GCA_001435755	26415554	High quality
"Bacteria"	"Firmicutes"	Bacilli	Lactobacillales	Lactobacillaceae	Lactobacillus	Lactobacillus acidophilus	ATCC 4356	10.1601/nm.5326	N	Y	2627854057	GCA_000786395	25593259	High quality
"Bacteria"	"Firmicutes"	Bacilli	Lactobacillales	Lactobacillaceae	Lactobacillus	Lactobacillus agilis	DSM 20509	10.1601/nm.5327	N	Y	2667527581	GCA_001436215	26415554	High quality
"Bacteria"	"Firmicutes"	Bacilli	Lactobacillales	Lactobacillaceae	Lactobacillus	Lactobacillus algidus	DSM 15638	10.1601/nm.5328	N	Y	2663763513	GCA_001434695	26415554	High quality
"Bacteria"	"Firmicutes"	Bacilli	Lactobacillales	Lactobacillaceae	Lactobacillus	Lactobacillus alimentarius	DSM 20249	10.1601/nm.5329	N	Y	2700989133	GCA_001434745	26415554	High quality
"Bacteria"	"Firmicutes"	Bacilli	Lactobacillales	Lactobacillaceae	Lactobacillus	Lactobacillus allii	JCM 31938	10.1601/nm.31061	N	Y	(null)	GCA_003946005		High quality
"Bacteria"	"Firmicutes"	Bacilli	Lactobacillales	Lactobacillaceae	Lactobacillus	Lactobacillus amylolyticus	DSM 11664	10.1601/nm.5330	N	Y	647000263	GCA_000178475		High quality
"Bacteria"	"Firmicutes"	Bacilli	Lactobacillales	Lactobacillaceae	Lactobacillus	Lactobacillus amylophilus	DSM 20533	10.1601/nm.5331	N	Y	2695420657	GCA_001436185	26415554	High quality
"Bacteria"	"Firmicutes"	Bacilli	Lactobacillales	Lactobacillaceae	Lactobacillus	Lactobacillus amylotrophicus	DSM 20534	10.1601/nm.10799	N	Y	2695420818	GCA_001434555	26415554	High quality
"Bacteria"	"Firmicutes"	Bacilli	Lactobacillales	Lactobacillaceae	Lactobacillus	Lactobacillus amylovorus	DSM 20531	10.1601/nm.5332	N	Y	2681813110	GCA_001433985	26415554	High quality
"Bacteria"	"Firmicutes"	Bacilli	Lactobacillales	Lactobacillaceae	Lactobacillus	Lactobacillus animalis	DSM 20602	10.1601/nm.5333	N	Y	2657245445	GCA_001434535	26415554	High quality
"Bacteria"	"Firmicutes"	Bacilli	Lactobacillales	Lactobacillaceae	Lactobacillus	Lactobacillus antri	DSM 16041	10.1601/nm.8656	N	Y	645951838	GCA_000160835		High quality
"Bacteria"	"Firmicutes"	Bacilli	Lactobacillales	Lactobacillaceae	Lactobacillus	Lactobacillus apis	R-53131	10.1601/nm.24963	N	N*	2617270705	GCA_900094785		High quality	>99% identical in 16S rRNA gene sequence to L. apis R4BT.
"Bacteria"	"Firmicutes"	Bacilli	Lactobacillales	Lactobacillaceae	Lactobacillus	Lactobacillus apodemi	DSM 16634	10.1601/nm.10156	N	Y	2675903500	GCA_001434405	26415554	High quality
"Bacteria"	"Firmicutes"	Bacilli	Lactobacillales	Lactobacillaceae	Lactobacillus	Lactobacillus aquaticus	DSM 21051	10.1601/nm.14612	N	Y	2667527752	GCA_001436755	26415554	High quality
"Bacteria"	"Firmicutes"	Bacilli	Lactobacillales	Lactobacillaceae	Lactobacillus	Lactobacillus aviarius aviarius	DSM 20655	10.1601/nm.5335	N	Y	2700989116	GCA_001436315	26415554	High quality
"Bacteria"	"Firmicutes"	Bacilli	Lactobacillales	Lactobacillaceae	Lactobacillus	Lactobacillus backii	JCM 18665	10.1601/nm.24597	N	Y	(null)	GCA_003946275		High quality
"Bacteria"	"Firmicutes"	Bacilli	Lactobacillales	Lactobacillaceae	Lactobacillus	Lactobacillus bambusae	BS-W1	10.1601/nm.31945	N	Y	(null)	GCA_003124125		High quality
"Bacteria"	"Firmicutes"	Bacilli	Lactobacillales	Lactobacillaceae	Lactobacillus	Lactobacillus bifermentans	DSM 20003	10.1601/nm.5338	N	Y	2657245519	GCA_001434575	26415554	High quality
"Bacteria"	"Firmicutes"	Bacilli	Lactobacillales	Lactobacillaceae	Lactobacillus	Lactobacillus bombicola	R-53102	10.1601/nm.26875	N	Y	2617270727	GCA_900112665		High quality
"Bacteria"	"Firmicutes"	Bacilli	Lactobacillales	Lactobacillaceae	Lactobacillus	Lactobacillus brantae	DSM 23927	10.1601/nm.23316	N	Y	2660238290	GCA_001436115	26415554	High quality
"Bacteria"	"Firmicutes"	Bacilli	Lactobacillales	Lactobacillaceae	Lactobacillus	Lactobacillus brevis	ATCC 14869	10.1601/nm.5339	N	Y	2597490301	GCA_000469365		High quality
"Bacteria"	"Firmicutes"	Bacilli	Lactobacillales	Lactobacillaceae	Lactobacillus	Lactobacillus buchneri	DSM 20057	10.1601/nm.5340	N	Y	2700989132	GCA_001434735	26415554	High quality
"Bacteria"	"Firmicutes"	Bacilli	Lactobacillales	Lactobacillaceae	Lactobacillus	Lactobacillus cacaonum	DSM 21116	10.1601/nm.13378	N	Y	2700989124	GCA_001436735	26415554	High quality
"Bacteria"	"Firmicutes"	Bacilli	Lactobacillales	Lactobacillaceae	Lactobacillus	Lactobacillus camelliae	DSM 22697	10.1601/nm.11168	N	Y	2657244955	GCA_001436615	26415554	High quality
"Bacteria"	"Firmicutes"	Bacilli	Lactobacillales	Lactobacillaceae	Lactobacillus	Lactobacillus capillatus	DSM 19910	10.1601/nm.13379	N	Y	2700989136	GCA_001434915	26415554	High quality
"Bacteria"	"Firmicutes"	Bacilli	Lactobacillales	Lactobacillaceae	Lactobacillus	Lactobacillus casei	ATCC 393	10.1601/nm.10801	N	Y	2630968676	GCA_000829055	24116025	High quality
"Bacteria"	"Firmicutes"	Bacilli	Lactobacillales	Lactobacillaceae	Lactobacillus	Lactobacillus cellobiosus	DSM 20055	10.1601/nm.5349	N	Y	2657245627	GCA_001436835	26415554	High quality
"Bacteria"	"Firmicutes"	Bacilli	Lactobacillales	Lactobacillaceae	Lactobacillus	Lactobacillus cerevisiae	DSM 100836	10.1601/nm.30689	N	Y	(null)	GCA_003946245		High quality
"Bacteria"	"Firmicutes"	Bacilli	Lactobacillales	Lactobacillaceae	Lactobacillus	Lactobacillus ceti	DSM 22408	10.1601/nm.13380	N	Y	2523231024	GCA_000423245		High quality
"Bacteria"	"Firmicutes"	Bacilli	Lactobacillales	Lactobacillaceae	Lactobacillus	Lactobacillus coleohominis	101-4-CHN	10.1601/nm.5350	N	N*	646206276	GCA_000161935		High quality	>99% identical in 16S rRNA gene sequence to L. coleohominis DSM 14060T.
"Bacteria"	"Firmicutes"	Bacilli	Lactobacillales	Lactobacillaceae	Lactobacillus	Lactobacillus collinoides	DSM 20515	10.1601/nm.5351	N	Y	2663762609	GCA_001435975	26415554	High quality
"Bacteria"	"Firmicutes"	Bacilli	Lactobacillales	Lactobacillaceae	Lactobacillus	Lactobacillus composti	DSM 18527	10.1601/nm.10802	N	Y	2700989152	GCA_001436375	26415554	High quality
"Bacteria"	"Firmicutes"	Bacilli	Lactobacillales	Lactobacillaceae	Lactobacillus	Lactobacillus concavus	DSM 17758	10.1601/nm.9609	N	Y	2671180578	GCA_001435835	26415554	High quality
"Bacteria"	"Firmicutes"	Bacilli	Lactobacillales	Lactobacillaceae	Lactobacillus	Lactobacillus coryniformis coryniformis	DSM 20001	10.1601/nm.5353	N	Y	2667528105	GCA_001433765	26415554	High quality
"Bacteria"	"Firmicutes"	Bacilli	Lactobacillales	Lactobacillaceae	Lactobacillus	Lactobacillus crispatus	DSM 20584	10.1601/nm.5355	N	Y	2690315996	GCA_001434005	26415554	High quality
"Bacteria"	"Firmicutes"	Bacilli	Lactobacillales	Lactobacillaceae	Lactobacillus	Lactobacillus crustorum	LMG 23699	10.1601/nm.11220	N	Y	2663763277	GCA_001438825	26415554	High quality
"Bacteria"	"Firmicutes"	Bacilli	Lactobacillales	Lactobacillaceae	Lactobacillus	Lactobacillus curieae	CCTCC M 2011381	10.1601/nm.24327	N	Y	2775507253	GCA_000785105	26021929	High quality
"Bacteria"	"Firmicutes"	Bacilli	Lactobacillales	Lactobacillaceae	Lactobacillus	Lactobacillus curvatus	DSM 20019	10.1601/nm.10804	N	Y	2663762934	GCA_001435495	26415554	High quality
"Bacteria"	"Firmicutes"	Bacilli	Lactobacillales	Lactobacillaceae	Lactobacillus	Lactobacillus delbrueckii bulgaricus	ATCC 11842	10.1601/nm.5322	N	Y	637000139	GCA_000056065	16754859	High quality
"Bacteria"	"Firmicutes"	Bacilli	Lactobacillales	Lactobacillaceae	Lactobacillus	Lactobacillus delbrueckii delbrueckii	DSM 20074	10.1601/nm.5321	Y	Y	2721755550	GCA_001908495		High quality
"Bacteria"	"Firmicutes"	Bacilli	Lactobacillales	Lactobacillaceae	Lactobacillus	Lactobacillus delbrueckii indicus	JCM 15610	10.1601/nm.8657	N	Y	2648501283	GCA_001189855		High quality
"Bacteria"	"Firmicutes"	Bacilli	Lactobacillales	Lactobacillaceae	Lactobacillus	Lactobacillus delbrueckii jakobsenii	DSM 26046	10.1601/nm.24595	N	Y	2718217815	GCA_001888925		High quality
"Bacteria"	"Firmicutes"	Bacilli	Lactobacillales	Lactobacillaceae	Lactobacillus	Lactobacillus delbrueckii lactis	DSM 20072	10.1601/nm.5323	N	Y	(null)	GCA_002278095		High quality
"Bacteria"	"Firmicutes"	Bacilli	Lactobacillales	Lactobacillaceae	Lactobacillus	Lactobacillus delbrueckii sunkii	JCM 17838	10.1601/nm.23521	N	Y	2648501706	GCA_001190005		High quality
"Bacteria"	"Firmicutes"	Bacilli	Lactobacillales	Lactobacillaceae	Lactobacillus	Lactobacillus dextrinicus	DSM 20335	10.1601/nm.14139	N	Y	2663762931	GCA_001436095	26415554	High quality
"Bacteria"	"Firmicutes"	Bacilli	Lactobacillales	Lactobacillaceae	Lactobacillus	Lactobacillus diolivorans	DSM 14421	10.1601/nm.5359	N	Y	2657245078	GCA_001434255	26415554	High quality
"Bacteria"	"Firmicutes"	Bacilli	Lactobacillales	Lactobacillaceae	Lactobacillus	Lactobacillus equi	JCM 10991	10.1601/nm.5362	N	Y	2585427875	GCA_000615765		High quality
"Bacteria"	"Firmicutes"	Bacilli	Lactobacillales	Lactobacillaceae	Lactobacillus	Lactobacillus equicursoris	DSM 19284	10.1601/nm.15038	N	Y	2663763010	GCA_001434815	26415554	High quality
"Bacteria"	"Firmicutes"	Bacilli	Lactobacillales	Lactobacillaceae	Lactobacillus	Lactobacillus equigenerosi	DSM 18793	10.1601/nm.13381	N	Y	2700989153	GCA_001435245	26415554	High quality
"Bacteria"	"Firmicutes"	Bacilli	Lactobacillales	Lactobacillaceae	Lactobacillus	Lactobacillus fabifermentans	DSM 21115	10.1601/nm.13382	N	Y	2563367174	GCA_000498955	26415554	High quality
"Bacteria"	"Firmicutes"	Bacilli	Lactobacillales	Lactobacillaceae	Lactobacillus	Lactobacillus farciminis	DSM 20184	10.1601/nm.5363	N	Y	2667527616	GCA_001434775	26415554	High quality
"Bacteria"	"Firmicutes"	Bacilli	Lactobacillales	Lactobacillaceae	Lactobacillus	Lactobacillus farraginis	DSM 18382	10.1601/nm.10806	N	Y	2681813158	GCA_001435875	26415554	High quality
"Bacteria"	"Firmicutes"	Bacilli	Lactobacillales	Lactobacillaceae	Lactobacillus	Lactobacillus fermentum	ATCC 14931	10.1601/nm.5365	N	Y	643886061	GCA_000159215		High quality
"Bacteria"	"Firmicutes"	Bacilli	Lactobacillales	Lactobacillaceae	Lactobacillus	Lactobacillus floricola	DSM 23037	10.1601/nm.21831	N	Y	2667527860	GCA_001436605	26415554	High quality
"Bacteria"	"Firmicutes"	Bacilli	Lactobacillales	Lactobacillaceae	Lactobacillus	Lactobacillus florum	DSM 22689	10.1601/nm.20155	N	Y	2657244926	GCA_001436645	26415554	High quality
"Bacteria"	"Firmicutes"	Bacilli	Lactobacillales	Lactobacillaceae	Lactobacillus	Lactobacillus formosensis	NBRC 109509	10.1601/nm.26180	N	Y	(null)	GCA_005405305		High quality
"Bacteria"	"Firmicutes"	Bacilli	Lactobacillales	Lactobacillaceae	Lactobacillus	Lactobacillus fructivorans	KCTC 3543	10.1601/nm.5367	N	Y	651324061	GCA_000185465	22461550	High quality
"Bacteria"	"Firmicutes"	Bacilli	Lactobacillales	Lactobacillaceae	Lactobacillus	Lactobacillus frumenti	DSM 13145	10.1601/nm.5369	N	Y	2667528021	GCA_001436045	26415554	High quality
"Bacteria"	"Firmicutes"	Bacilli	Lactobacillales	Lactobacillaceae	Lactobacillus	Lactobacillus fuchuensis	DSM 14340	10.1601/nm.5370	N	Y	2700989144	GCA_001435065	26415554	High quality
"Bacteria"	"Firmicutes"	Bacilli	Lactobacillales	Lactobacillaceae	Lactobacillus	Lactobacillus furfuricola	JCM 18764	10.1601/nm.25738	N	Y	(null)	GCA_003946325		High quality
"Bacteria"	"Firmicutes"	Bacilli	Lactobacillales	Lactobacillaceae	Lactobacillus	Lactobacillus futsaii	JCM 17355	10.1601/nm.22872	N	Y	2667527675	GCA_001435505	26415554	High quality
"Bacteria"	"Firmicutes"	Bacilli	Lactobacillales	Lactobacillaceae	Lactobacillus	Lactobacillus gallinarum	DSM 10532	10.1601/nm.5371	N	Y	2663762633	GCA_001434975	26415554	High quality
"Bacteria"	"Firmicutes"	Bacilli	Lactobacillales	Lactobacillaceae	Lactobacillus	Lactobacillus gasseri	ATCC 33323	10.1601/nm.5372	N	Y	639633030	GCA_000014425	17030793	High quality
"Bacteria"	"Firmicutes"	Bacilli	Lactobacillales	Lactobacillaceae	Lactobacillus	Lactobacillus gastricus	DSM 16045	10.1601/nm.8658	N	Y	2700989147	GCA_001434365	26415554	High quality
"Bacteria"	"Firmicutes"	Bacilli	Lactobacillales	Lactobacillaceae	Lactobacillus	Lactobacillus ghanensis	DSM 18630	10.1601/nm.11221	N	Y	2663762875	GCA_001435235	26415554	High quality
"Bacteria"	"Firmicutes"	Bacilli	Lactobacillales	Lactobacillaceae	Lactobacillus	Lactobacillus gigeriorum	CRBIP 24.85	10.1601/nm.22817	N	Y	2597489909	GCA_000296855		High quality
"Bacteria"	"Firmicutes"	Bacilli	Lactobacillales	Lactobacillaceae	Lactobacillus	Lactobacillus gorillae	KZ01	10.1601/nm.26138	N	Y	2706794563	GCA_001293735	26472838	High quality
"Bacteria"	"Firmicutes"	Bacilli	Lactobacillales	Lactobacillaceae	Lactobacillus	Lactobacillus graminis	DSM 20719	10.1601/nm.5373	N	Y	2671181128	GCA_001436415	26415554	High quality
"Bacteria"	"Firmicutes"	Bacilli	Lactobacillales	Lactobacillaceae	Lactobacillus	Lactobacillus hammesii	DSM 16381	10.1601/nm.9321	N	Y	2700989150	GCA_001434395	26415554	High quality
"Bacteria"	"Firmicutes"	Bacilli	Lactobacillales	Lactobacillaceae	Lactobacillus	Lactobacillus hamsteri	DSM 5661	10.1601/nm.5375	N	Y	2700989155	GCA_001434515	26415554	High quality
"Bacteria"	"Firmicutes"	Bacilli	Lactobacillales	Lactobacillaceae	Lactobacillus	Lactobacillus harbinensis	DSM 16991	10.1601/nm.9813	N	Y	2523533608	GCA_000425885		High quality
"Bacteria"	"Firmicutes"	Bacilli	Lactobacillales	Lactobacillaceae	Lactobacillus	Lactobacillus hayakitensis	DSM 18933	10.1601/nm.11563	N	Y	2681813136	GCA_001434455	26415554	High quality
"Bacteria"	"Firmicutes"	Bacilli	Lactobacillales	Lactobacillaceae	Lactobacillus	Lactobacillus heilongjiangensis	DSM 28069	10.1601/nm.24741	N	Y	2808606691	GCA_000831645		High quality
"Bacteria"	"Firmicutes"	Bacilli	Lactobacillales	Lactobacillaceae	Lactobacillus	Lactobacillus helsingborgensis	Bma5	10.1601/nm.25791	N	N*	2645727721	GCA_000970855		High quality	>99% identical in 16S rRNA gene sequence to L. helsingborgensis Bma5NT.
"Bacteria"	"Firmicutes"	Bacilli	Lactobacillales	Lactobacillaceae	Lactobacillus	Lactobacillus helveticus	DSM 20075	10.1601/nm.5376	N	Y	645951865	GCA_000160855		High quality
"Bacteria"	"Firmicutes"	Bacilli	Lactobacillales	Lactobacillaceae	Lactobacillus	Lactobacillus herbarum	TCF032-E4	10.1601/nm.27885	N	Y	2630968393	GCA_001039045	26227596	High quality
"Bacteria"	"Firmicutes"	Bacilli	Lactobacillales	Lactobacillaceae	Lactobacillus	Lactobacillus hilgardii	ATCC 8290	10.1601/nm.5378	N	Y	643886044	GCA_000159315		High quality
"Bacteria"	"Firmicutes"	Bacilli	Lactobacillales	Lactobacillaceae	Lactobacillus	Lactobacillus hokkaidonensis	DSM 26202	10.1601/nm.24331	N	Y	2660237970	GCA_001437505	26415554	High quality
"Bacteria"	"Firmicutes"	Bacilli	Lactobacillales	Lactobacillaceae	Lactobacillus	Lactobacillus hominis	CRBIP 24.179	10.1601/nm.23713	N	Y	2537561925	GCA_000296835	23969062	High quality
"Bacteria"	"Firmicutes"	Bacilli	Lactobacillales	Lactobacillaceae	Lactobacillus	Lactobacillus homohiochii	DSM 20571	10.1601/nm.5379	N	Y	2657245150	GCA_001436985	26415554	High quality
"Bacteria"	"Firmicutes"	Bacilli	Lactobacillales	Lactobacillaceae	Lactobacillus	Lactobacillus hordei	DSM 19519	10.1601/nm.13383	N	Y	2663762946	GCA_001434845	26415554	High quality
"Bacteria"	"Firmicutes"	Bacilli	Lactobacillales	Lactobacillaceae	Lactobacillus	Lactobacillus iners	DSM 13335	10.1601/nm.5380	N	Y	645951832	GCA_000160875		High quality
"Bacteria"	"Firmicutes"	Bacilli	Lactobacillales	Lactobacillaceae	Lactobacillus	Lactobacillus ingluviei	DSM 15946	10.1601/nm.5381	N	Y	2667527875	GCA_001435775	26415554	High quality
"Bacteria"	"Firmicutes"	Bacilli	Lactobacillales	Lactobacillaceae	Lactobacillus	Lactobacillus intestinalis	DSM 6629	10.1601/nm.5382	N	Y	2700989157	GCA_001435325	26415554	High quality
"Bacteria"	"Firmicutes"	Bacilli	Lactobacillales	Lactobacillaceae	Lactobacillus	Lactobacillus iwatensis	JCM 18838	10.1601/nm.24596	N	Y	(null)	GCA_003950295		High quality
"Bacteria"	"Firmicutes"	Bacilli	Lactobacillales	Lactobacillaceae	Lactobacillus	Lactobacillus jensenii	DSM 20557	10.1601/nm.5383	N	Y	2657245084	GCA_001436455	26415554	High quality
"Bacteria"	"Firmicutes"	Bacilli	Lactobacillales	Lactobacillaceae	Lactobacillus	Lactobacillus johnsonii	ATCC 33200	10.1601/nm.5384	N	Y	643886046	GCA_000159355		High quality
"Bacteria"	"Firmicutes"	Bacilli	Lactobacillales	Lactobacillaceae	Lactobacillus	Lactobacillus kalixensis	DSM 16043	10.1601/nm.8659	N	Y	2660238416	GCA_001434335	26415554	High quality
"Bacteria"	"Firmicutes"	Bacilli	Lactobacillales	Lactobacillaceae	Lactobacillus	Lactobacillus kefiranofaciens	ATCC 43761	10.1601/nm.10807	N	Y	2597490363	GCA_900103655		High quality
"Bacteria"	"Firmicutes"	Bacilli	Lactobacillales	Lactobacillaceae	Lactobacillus	Lactobacillus kefiri	DSM 20587	10.1601/nm.12203	N	Y	2663763418	GCA_001436175	26415554	High quality
"Bacteria"	"Firmicutes"	Bacilli	Lactobacillales	Lactobacillaceae	Lactobacillus	Lactobacillus kimchicus	JCM 15530	10.1601/nm.21300	N	Y	2657245468	GCA_001433995	26415554	High quality
"Bacteria"	"Firmicutes"	Bacilli	Lactobacillales	Lactobacillaceae	Lactobacillus	Lactobacillus kimchiensis	DSM 24716	10.1601/nm.23987	N	Y	2663763333	GCA_001438805	26415554	High quality
"Bacteria"	"Firmicutes"	Bacilli	Lactobacillales	Lactobacillaceae	Lactobacillus	Lactobacillus kisonensis	DSM 19906	10.1601/nm.14173	N	Y	2663763466	GCA_001434135	26415554	High quality
"Bacteria"	"Firmicutes"	Bacilli	Lactobacillales	Lactobacillaceae	Lactobacillus	Lactobacillus kitasatonis	JCM 1039	10.1601/nm.5392	N	Y	2565956592	GCA_000615285		High quality
"Bacteria"	"Firmicutes"	Bacilli	Lactobacillales	Lactobacillaceae	Lactobacillus	Lactobacillus koreensis	JCM 16448	10.1601/nm.21298	N	Y	2667527871	GCA_001435525	26415554	High quality
"Bacteria"	"Firmicutes"	Bacilli	Lactobacillales	Lactobacillaceae	Lactobacillus	Lactobacillus kosoi	NBRC 113063	10.1601/nm.31918	N	Y	(null)	GCA_003112615	29353462	High quality
"Bacteria"	"Firmicutes"	Bacilli	Lactobacillales	Lactobacillaceae	Lactobacillus	Lactobacillus kunkeei	DSM 12361	10.1601/nm.5393	N	Y	2660237901	GCA_001433825	26415554	High quality
[truncated: 1,526 more rows]
