# Supplementary material for: A Genus Definition for Bacteria and Archaea Based on a Standard Genome Relatedness Index
Source: mBio. 2020 Jan 14;11(1):e02475-19. doi: 10.1128/mBio.02475-19 (PMC6960282; doi:10.1128/mBio.02475-19)
Supplement: DATA SET S2 [file mBio.02475-19-sd002.xlsx]

## Sheet: A
Dataset S2-A. Summary of taxonomic groups and genomes included in this study. Taxa in bold indicate the taxonomic resolution at which the group was analyzed. For a detailed species list including accession numbers, see Dataset S1.
Domain:Phylum:Class:Order:Family:Genus					Primary reference	T§	NT	Wilcoxon Test (T vs. NT)		Current Genus Demarcation Boundary (AF:ANI)	NT at or Below Genus Demarcation Boundary	Agreement with Current Taxonomy (%)	Est. Genus Inflection Point (AF:ANI)	Needs Rearrangement?	Notes
								AF (P-value)	ANI (P-value)
Archaea:Crenarchaeota:Thermoprotei:Thermoproteales:Thermoproteaceae:Pyrobaculum					P. islandicum DSM 4184T	4	5	0.0369	0.3682	0.200:72.43	0	100	N/A	U
Archaea:Euryarchaeota:Halobacteria:Halobacteriales:Haloarculaceae:Haloarcula					H. vallismortis DSM 3756T	7	6	0.0047	0.0051	0.475:76.59	0	100	N/A	U
Archaea:Euryarchaeota:Halobacteria:Haloferacales:Haloferacaceae:Haloferax					H. volcanii DS2T	9	10	0.0004	0.0004	0.485:78.17	0	100	N/A	U
Archaea:Euryarchaeota:Halobacteria:Haloferacales:Halorubraceae:Halorubrum					H. saccharovorum M6T	14	23	<0.0001	<0.0001	0.520:80.78	1	97	N/A	Y
Archaea:Euryarchaeota:Halobacteria:Natrialbales:Natrialbaceae:Halopiger					H. xanaduensis SH-6T	9	4	0.0085	0.051	0.550:82.45	0	100	N/A	U
Archaea:Euryarchaeota:Halobacteria:Natrialbales:Natrialbaceae:Haloterrigena					H. turkmenica DSM 5511T	9	5	0.0335	0.0481	0.550:82.45	2	86	N/A	Y
Archaea:Euryarchaeota:Halobacteria:Natrialbales:Natrialbaceae:Natrialba					N. asiatica DSM 12278T	9	5	0.0043	0.0043	0.525:80.52	0	100	N/A	U
Archaea:Euryarchaeota:Halobacteria:Natrialbales:Natrialbaceae:Natrinema					N. pellirubrum 157T	9	5	0.0043	0.0043	0.530:82.40	0	100	N/A	U
Archaea:Euryarchaeota:Halobacteria:Natrialbales:Natrialbaceae:Natronorubrum					N. bangense JCM 10635T	9	4	0.0084	0.0338	0.505:80.75	0	100	N/A	U
Archaea:Euryarchaeota:Methanobacteria:Methanobacteriales:Methanobacteriaceae:Methanobacterium					M. formicicum DSM 1535T	4	7	0.0222	0.0227	0.205:69.19	0	100	N/A	U
Archaea:Euryarchaeota:Methanobacteria:Methanobacteriales:Methanobacteriaceae:Methanobrevibacter					M. ruminantium M1T	4	13	0.0105	0.0106	0.15:68.64	0	100	N/A	U
Archaea:Euryarchaeota:Methanococci:Methanosarcinales:Methanosarcinaceae:Methanosarcina					M. barkeri JCM 10043T	7	9	0.0017	0.0018	0.175:69.64	0	100	N/A	U
Bacteria:Actinobacteria:Actinomycetes:Actinomycetales:Actinomycetaceae:Actinomyces					A. bovis NCTC 11535T	11	16	<0.0001	<0.0001	0.205:72.98	1	96	N/A	Y
Bacteria:Actinobacteria:Actinomycetes:Actinomycetales:Actinomycetaceae:Schaalia					S. odontolytica NCTC 9935T	11	7	0.0007	0.0015	0.205:73.04	0	100	N/A	U
Bacteria:Actinobacteria:Actinomycetes:Actinomycetales:Cellulomonadaceae:Cellulomonas					C. flavigena DSM 20109T	4	8	0.0514	0.1258	0.360:78.24	2	83	N/A	Y
Bacteria:Actinobacteria:Actinomycetes:Actinomycetales:Intrasporangiaceae:Janibacter					J. limosus NBRC 16128T	14	6	0.0007	0.0007	0.345:77.15	0	100	N/A	U
Bacteria:Actinobacteria:Actinomycetes:Actinomycetales:Microbacteriaceae:Agromyces					A. ramosus DSM 43045T	33	4	0.0014	0.0014	0.415:78.2	0	100	N/A	U
Bacteria:Actinobacteria:Actinomycetes:Actinomycetales:Microbacteriaceae:Cryobacterium					C. psychrophilum DSM 4854T	33	6	0.0001	0.0001	0.385:76.46	0	100	N/A	U
Bacteria:Actinobacteria:Actinomycetes:Actinomycetales:Microbacteriaceae:Curtobacterium					C. citreum NS330#	33	4	0.0014	0.0014	0.415:77.34	0	100	N/A	U
Bacteria:Actinobacteria:Actinomycetes:Actinomycetales:Micrococcaceae:Arthrobacter					A. globiformis NBRC 12137T	9	9	0.0009	0.0081	0.320:75.14	1	94	N/A	Y
Bacteria:Actinobacteria:Actinomycetes:Bifidobacteriales:Bifidobacteriaceae:Bifidobacterium					B. bifidum LMG 11041T	8	54	<0.0001	<0.0001	0.360:75.32	6	90	N/A	Y
Bacteria:Actinobacteria:Actinomycetes:Corynebacteriales:Corynebacteriaceae:Corynebacterium					C. diphtheriae NCTC11397T	17	80	<0.0001	<0.0001	0.135:71.26	1	99	N/A	Y
Bacteria:Actinobacteria:Actinomycetes:Corynebacteriales:Mycobacteriaceae:Mycobacterium					M. tuberculosis H37RvT	17	34	<0.0001	<0.0001	0.485:77.39	2	96	N/A	Y
Bacteria:Actinobacteria:Actinomycetes:Corynebacteriales:Mycobacteriaceae:Mycolicibacter					M. terrae NCTC 10856T	17	3	0.0086	0.0086	0.490:77.37	0	100	0.371:75.95	N	Two type species are within error of the estimated genus inflection point.
Bacteria:Actinobacteria:Actinomycetes:Corynebacteriales:Mycobacteriaceae:Mycolicibacterium					M. fortuitum fortuitum ATCC 6841T	17	43	<0.0001	<0.0001	0.475:77.09	0	100	0.303:74.25	Y*
Bacteria:Actinobacteria:Actinomycetes:Corynebacteriales:Nocardiaceae:Gordonia					G. bronchialis DSM 43247T	17	25	<0.0001	<0.0001	0.395:74.73	0	100	N/A	U
Bacteria:Actinobacteria:Actinomycetes:Corynebacteriales:Nocardiaceae:Nocardia					N. asteroides DSM 43373T	17	63	<0.0001	<0.0001	0.370:75.98	0	100	N/A	U
Bacteria:Actinobacteria:Actinomycetes:Corynebacteriales:Nocardiaceae:Rhodococcus					R. rhodochrous NBRC 16069T	17	18	<0.0001	<0.0001	0.370:75.98	1	97	N/A	Y
Bacteria:Actinobacteria:Actinomycetes:Micromonosporales:Micromonosporaceae:Actinoplanes					A. philippinensis DSM 43019T	13	14	<0.0001	0.0001	0.410:79.86	0	100	N/A	U
Bacteria:Actinobacteria:Actinomycetes:Propionibacteriales:Propionibacteriaceae:Cutibacterium					C. acnes DSM 1897T	17	3	0.0084	0.0086	0.395:74.27	0	100	N/A	U
Bacteria:Actinobacteria:Actinomycetes:Pseudonocardiales:Pseudonocardiaceae:Amycolatopsis					A. orientalis DSM 40040T	14	27	<0.0001	<0.0001	0.355:76.98	0	100	N/A	U
Bacteria:Actinobacteria:Actinomycetes:Pseudonocardiales:Pseudonocardiaceae:Prauserella					P. rugosa DSM 43194T	14	7	0.0003	0.0004	0.360:76.98	0	100	N/A	U
Bacteria:Actinobacteria:Actinomycetes:Pseudonocardiales:Pseudonocardiaceae:Pseudonocardia					P. thermophila DSM 43832T	14	9	0.0001	0.0002	0.245:76.90	0	100	N/A	U
Bacteria:Actinobacteria:Actinomycetes:Streptosporangiales:Nocardiopsaceae:Nocardiopsis					N. dassonvillei DSM 43111T	5	19	0.0065	0.0024	0.430:78.38	0	100	N/A	U
Bacteria:Actinobacteria:Actinomycetes:Streptosporangiales:Streptosporangiaceae:Nonomuraea					N. pusilla DSM 43357T	4	8	0.0184	0.0189	0.440:79.90	0	100	N/A	U
Bacteria:Actinobacteria:Actinomycetes:Streptosporangiales:Thermomonosporaceae:Actinomadura					A. madurae DSM 43067T	4	17	0.1367	0.0903	0.525:83.46	9	57	N/A	Y
Bacteria:Bacteroidota:Bacteroidia:Bacteroidales:Bacteroidaceae:Bacteroides					B. fragilis NCTC 9343T	44	43	<0.0001	<0.0001	0.215:71.23	6	93	N/A	Y
Bacteria:Bacteroidota:Bacteroidia:Bacteroidales:Porphyromonadaceae:Porphyromonas					P. asaccharolytica DSM 20707T	10	15	<0.0001	0.0001	0.105:68.12	0	100	N/A	U
Bacteria:Bacteroidota:Bacteroidia:Bacteroidales:Prevotellaceae:Prevotella					P. melaninogenica ATCC 25845T	4	48	0.0054	0.0475	0.195:72.07	1	98	0.330:72.77	Y**
Bacteria:Bacteroidota:Cytophagia:Cytophagales:Cyclobacteriaceae:Algoriphagus					A. ratkowskyi DSM 22686T	13	22	<0.0001	<0.0001	0.325:70.95	0	100	N/A	U
Bacteria:Bacteroidota:Cytophagia:Cytophagales:Cyclobacteriaceae:Cyclobacterium					C. marinum DSM 745T	13	4	0.0042	0.0044	0.265:70.90	0	100	N/A	U
Bacteria:Bacteroidota:Cytophagia:Cytophagales:Cytophagaceae:Dyadobacter					D. fermentans DSM 18053T	16	10	<0.0001	<0.0001	0.215:69.92	0	100	0.214:69.67	Y*	Two non-type species are within error of the estimated genus inflection point.
Bacteria:Bacteroidota:Cytophagia:Cytophagales:Cytophagaceae:Spirosoma					S. linguale DSM 74T	16	8	0.0001	0.0001	0.425:74.15	0	100	N/A	U
Bacteria:Bacteroidota:Cytophagia:Cytophagales:Hymenobacteraceae:Hymenobacter					H. roseosalivarius DSM 11622T	4	14	0.0096	0.0098	0.240:69.98	0	100	N/A	U
Bacteria:Bacteroidota:Cytophagia:Cytophagales:Hymenobacteraceae:Pontibacter					P. actiniarum DSM 19842T	4	10	0.0141	0.0142	0.290:70.72	0	100	N/A	U
Bacteria:Bacteroidota:Flavobacteriia:Flavobacteriales:Flavobacteriaceae:Aquimarina					A. muelleri DSM 19832T	71	11	<0.0001	<0.0001	0.345:73.215	1	99	N/A	Y
Bacteria:Bacteroidota:Flavobacteriia:Flavobacteriales:Flavobacteriaceae:Capnocytophaga					C. ochracea VPI 2845, DSM 7271T	71	7	<0.0001	<0.0001	0.170:70.12	0	100	N/A	U
Bacteria:Bacteroidota:Flavobacteriia:Flavobacteriales:Flavobacteriaceae:Chryseobacterium					C. gleum F93, ATCC 35910T	71	69	<0.0001	<0.0001	0.390:73.75	8	94	0.230:71.24	Y**
Bacteria:Bacteroidota:Flavobacteriia:Flavobacteriales:Flavobacteriaceae:Flavobacterium					F. aquatile LMG 4008T	71	82	<0.0001	<0.0001	0.290:72.35	5	97	N/A	Y
Bacteria:Bacteroidota:Flavobacteriia:Flavobacteriales:Flavobacteriaceae:Maribacter					M. sedimenticola DSM 19840T	71	12	<0.0001	<0.0001	0.370:72.63	1	99	N/A	Y	One species within error of the genus demarcation boundary.
Bacteria:Bacteroidota:Flavobacteriia:Flavobacteriales:Flavobacteriaceae:Muricauda					M. ruestringensis B1, DSM 13258T	71	4	0.0011	0.0012	0.485:74.50	2	97	N/A	Y
Bacteria:Bacteroidota:Flavobacteriia:Flavobacteriales:Flavobacteriaceae:Myroides					M. odoratus DSM 2801T	71	8	<0.0001	<0.0001	0.220:72.05	0	100	N/A	U
Bacteria:Bacteroidota:Flavobacteriia:Flavobacteriales:Flavobacteriaceae:Psychroflexus					P. torquis ATCC 700755T	71	5	0.0002	0.0002	0.295:71.45	0	100	0.386:72.68	Y*
Bacteria:Bacteroidota:Flavobacteriia:Flavobacteriales:Flavobacteriaceae:Tenacibaculum					T. maritimum NBRC 15946T	71	13	<0.0001	<0.0001	0.305:72.87	0	100	N/A	U
Bacteria:Bacteroidota:Sphingobacteriia:Sphingobacteriales:Sphingobacteriaceae:Mucilaginibacter					M. paludis DSM 18603T	7	10	0.0013	0.0014	0.185:69.99	0	100	N/A	U
Bacteria:Bacteroidota:Sphingobacteriia:Sphingobacteriales:Sphingobacteriaceae:Pedobacter					P. heparinus DSM 2366T	7	29	0.0009	0.0013	0.205:69.99	4	89	N/A	Y
Bacteria:Bacteroidota:Sphingobacteriia:Sphingobacteriales:Sphingobacteriaceae:Sphingobacterium					S. spiritivorum ATCC 33861T	7	9	0.0017	0.0018	0.180:70.23	0	100	N/A	U
Bacteria:Chlamydiota:Chlamydiia:Chlamydiales:Chlamydiaceae:Chlamydia					C. trachomatis sv. A HAR-13T	5	6	0.1645	0.0543	0.460:71.07	3	73	N/A	Y
Bacteria:Deinococcus-Thermus:Deinococci:Thermales:Thermaceae:Thermus					T. aquaticus YT-1T	4	12	0.0113	0.0115	0.38:73.47	0	100	N/A	U
Bacteria:Epsilonbacteraeota:Epsilonproteobacteria:Campylobacterales:Helicobacteriaceae:Helicobacter					H. pylori CCUG 17874T	5	22	0.0031	0.002	0.009:67.665	0	100	N/A	U
Bacteria:Firmicutes:Bacilli:Bacillales:Bacillaceae:Anoxybacillus					A. pushchinoensis K1T	31	7	<0.0001	<0.0001	0.455:74.42	1	97	0.367:73.01	Y**
Bacteria:Firmicutes:Bacilli:Bacillales:Bacillaceae:Bacillus					B. subtilis 6051-HGWT	31	117	<0.0001	<0.0001	0.225:70.32	59	60	0.430:73.57	Y**
Bacteria:Firmicutes:Bacilli:Bacillales:Bacillaceae:Geobacillus					G. stearothermophilus ATCC 12980T	31	7	<0.0001	<0.0001	0.550:75.65	0	100	0.211:69.79	Y*
Bacteria:Firmicutes:Bacilli:Bacillales:Bacillaceae:Halobacillus					H. halophilus DSM 2266T	31	5	0.0004	0.0004	0.350:72.15	0	100	0.470:73.69	N
Bacteria:Firmicutes:Bacilli:Bacillales:Bacillaceae:Lysinibacillus					L. boronitolerans 10aT	31	11	<0.0001	<0.0001	0.380:72.76	0	100	0.246:71.13	Y*
Bacteria:Firmicutes:Bacilli:Bacillales:Bacillaceae:Oceanobacillus					O. iheyensis HTE831T	31	4	0.0018	0.0015	0.345:71.78	0	100	0.390:72.80	Y*
Bacteria:Firmicutes:Bacilli:Bacillales:Bacillaceae:Pontibacillus					P. chungwhensis BH030062T	31	4	0.0014	0.0015	0.290:70.75	0	100	N/A	U
Bacteria:Firmicutes:Bacilli:Bacillales:Bacillaceae:Salimicrobium					S. album DSM 20748T	31	4	0.0014	0.0015	0.280:70.84	0	100	0.501:74.26	N
Bacteria:Firmicutes:Bacilli:Bacillales:Paenibacillaceae:Aneurinibacillus					A. aneurinilyticus ATCC 12856T	6	5	0.0119	0.0122	0.135:69.61	0	100	0.354:73.44	Y*
Bacteria:Firmicutes:Bacilli:Bacillales:Paenibacillaceae:Brevibacillus					B. brevis DSM 30T	6	9	0.0033	0.0034	0.135:69.57	0	100	0.332:72.98	Y*
Bacteria:Firmicutes:Bacilli:Bacillales:Paenibacillaceae:Cohnella					C. thermotolerans DSM 17683T	6	5	0.0122	0.0122	0.210:71.05	0	100	N/A	U
Bacteria:Firmicutes:Bacilli:Bacillales:Paenibacillaceae:Paenibacillus					P. polymyxa N.R. Smith 1105T	6	69	0.0075	0.0026	0.19:70.60	21	72	0.390:74.00	Y**
Bacteria:Firmicutes:Bacilli:Bacillales:Staphylococcaceae:Staphylococcus					S. aureus NCTC8532T	6	39	0.0003	0.0003	0.255:71.08	0	100	N/A	U
Bacteria:Firmicutes:Bacilli:Lactobacillales:Aerococcaceae:Aerococcus					A. viridans CCUG4311T	7	6	0.0051	0.1282	0.155:70.73	0	100	N/A	U
Bacteria:Firmicutes:Bacilli:Lactobacillales:Aerococcaceae:Facklamia					F. hominis CCUG 36813T	7	4	0.07	0.241	0.230:71.51	1	91	N/A	Y
Bacteria:Firmicutes:Bacilli:Lactobacillales:Carnobacteriaceae:Alkalibacterium					A. olivapovliticus DSM 13175T	17	5	0.0011	0.0011	0.370:72.02	0	100	N/A	U
Bacteria:Firmicutes:Bacilli:Lactobacillales:Carnobacteriaceae:Carnobacterium					C. divergens 66, DSM 20623T	17	9	0.0002	0.0003	0.385:73.68	7	73	N/A	Y
Bacteria:Firmicutes:Bacilli:Lactobacillales:Carnobacteriaceae:Trichococcus					T. flocculiformis DSM 2094T	17	7	0.0002	0.0002	0.195:70.66	0	100	0.349:73.52	N
Bacteria:Firmicutes:Bacilli:Lactobacillales:Enterococcaceae:Enterococcus					E. faecalis ATCC 19433T	39	28	<0.0001	<0.0001	0.400:74.01	19	72	N/A	Y
Bacteria:Firmicutes:Bacilli:Lactobacillales:Lactobacillaceae:Lactobacillus					L. delbrueckii delbrueckii DSM 20074T	39	192	<0.0001	0.1624	0.075:72.80	73	68	0.349:74.71	Y**
Bacteria:Firmicutes:Bacilli:Lactobacillales:Lactobacillaceae:Pediococcus					P. damnosus DSM 20331T	39	10	<0.0001	<0.0001	0.160:69.88	0	100	N/A	U
Bacteria:Firmicutes:Bacilli:Lactobacillales:Leuconostocaceae:Leuconostoc					L. mesenteroides mesenteroides ATCC 8293T	4	9	0.0162	0.0162	0.22:71.91	0	100	N/A	U
Bacteria:Firmicutes:Bacilli:Lactobacillales:Leuconostocaceae:Weissella					W. viridescens DSM 20410T	4	12	0.0115	0.0115	0.190:70.00	0	100	N/A	U
Bacteria:Firmicutes:Bacilli:Lactobacillales:Streptococcaceae:Lactococcus					L. lactis ATCC 19435T	39	5	0.0003	0.0003	0.200:70.92	0	100	0.371:73.21	Y*
Bacteria:Firmicutes:Bacilli:Lactobacillales:Streptococcaceae:Streptococcus					S. pyogenes DSM 20565T	39	60	<0.0001	<0.0001	0.200:70.92	0	100	0.344:73.14	Y*
Bacteria:Firmicutes:Clostridia:Clostridiales:Hungateiclostridiaceae:Ruminiclostridium					R. cellobioparum ATCC 15832T	7	5	0.0075	0.0081	0.180:70.66	0	100	N/A	U
Bacteria:Firmicutes:Clostridia:Clostridiales:Peptoniphilaceae:Anaerococcus					A. prevotii DSM 20548T	7	8	0.0023	0.0332	0.150:74.09	0	100	N/A	U
Bacteria:Firmicutes:Clostridia:Clostridiales:Peptoniphilaceae:Peptoniphilus					P. asaccharolyticus DSM 20463T	7	7	0.086	0.0053	0.290:73.29	1	93	N/A	Y
Bacteria:Firmicutes:Clostridia:Eubacteriales:Clostridiaceae:Clostridium					C. butyricum DSM 10702T	29	96	0.0002	0.0003	0.150:70.31	36	71	0.252:72.72	Y**	Harryflintia acetispora DSM 100433 was not included in the determination of genus demarcation boundary or the estimation of the genus inflection point as it is an outlier (AF=0; ANI=78.07); genus demarcation boundary is 0.150:78.07 if H. acetispora is included; NT below the genus demarcation boundary remains the same.
Bacteria:Firmicutes:Clostridia:Eubacteriales:Peptococcaceae:Desulfosporosinus					D. orientis DSM 765T	10	6	0.0018	0.0018	0.210:70.37	0	100	N/A	U
Bacteria:Firmicutes:Clostridia:Eubacteriales:Peptococcaceae:Desulfotomaculum					D. nigrificans DSM 574T	10	10	0.0007	0.0007	0.220:69.54	2	90	N/A	Y
Bacteria:Fusobacteria:Fusobacteriia:Fusobacteriales:Fusobacteriaceae:Fusobacterium					F. nucleatum ATCC 25586T	9	9	0.0081	0.0081	0.220:73.17	1	94	0.281:73.73	Y**
Bacteria:Fusobacteria:Fusobacteriia:Fusobacteriales:Leptotrichiaceae:Leptotrichia					L. buccalis C-1013-b, DSM 1135T	9	5	0.0043	0.0043	0.180:73.17	0	100	0.351:75.57	Y*
Bacteria:Fusobacteria:Fusobacteriia:Fusobacteriales:Leptotrichiaceae:Streptobacillus					S. moniliformis DSM 12112T	9	3	0.0184	0.0189	0.285:74.57	0	100	0.362:76.07	N
Bacteria:Planctomycetes:Planctomycetia:Planctomycetales:Planctomycetaceae:Rhodopirellula					R. baltica SH 1T	13	2	0.0358	0.0354	0.235:71.25	0	100	N/A	U
Bacteria:Proteobacteria:Alphaproteobacteria:Caulobacterales:Caulobacteraceae:Brevundimonas					B. diminuta ATCC 11568T	4	8	0.0189	0.0189	0.315:74.57	0	100	N/A	U
Bacteria:Proteobacteria:Alphaproteobacteria:Hyphomicrobiales:Hyphomicrobiaceae:Devosia					D. riboflavina IFO13584T	7	10	0.0014	0.0014	0.345:72.01	0	100	N/A	U
Bacteria:Proteobacteria:Alphaproteobacteria:Rhizobiales:Bradyrhizobiaceae:Bradyrhizobium					B. japonicum USDA 6T	9	22	<0.0001	<0.0001	0.480:78.54	0	100	N/A	U
Bacteria:Proteobacteria:Alphaproteobacteria:Rhizobiales:Brucellaceae:Brucella					B. melitensis bv.1 16MT	5	8	0.008	0.0085	0.635:82.47	0	100	N/A	U
Bacteria:Proteobacteria:Alphaproteobacteria:Rhizobiales:Phyllobacteriaceae:Mesorhizobium					M. loti DSM 2626T	6	10	0.0026	0.0027	0.450:78.05	0	100	N/A	U
Bacteria:Proteobacteria:Alphaproteobacteria:Rhodobacterales:Hyphomonadaceae:Hyphomonas					H. polymorpha PS728T	8	8	0.0014	0.0015	0.375:71.65	0	100	N/A	U
Bacteria:Proteobacteria:Alphaproteobacteria:Rhodospirillales:Acetobacteraceae:Acetobacter					A. aceti DSM 3508T	16	11	0.0001	0.0011	0.350:74.94	4	85	N/A	Y
Bacteria:Proteobacteria:Alphaproteobacteria:Rhodospirillales:Acetobacteraceae:Gluconobacter					G. oxydans DSM 3503T	16	6	0.0005	0.0005	0.425:73.46	0	100	N/A	U
Bacteria:Proteobacteria:Alphaproteobacteria:Rhodospirillales:Acetobacteraceae:Komagataeibacter					K. xylinus NBRC 15237T	16	4	0.0031	0.0032	0.360:73.49	0	100	N/A	U
Bacteria:Proteobacteria:Alphaproteobacteria:Sphingomonadales:Erythrobacteraceae:Altererythrobacter					A. epoxidivorans CGMCC 1.7731T	4	8	0.0827	0.3583	0.500:75.31	2	83	N/A	Y
Bacteria:Proteobacteria:Alphaproteobacteria:Sphingomonadales:Erythrobacteraceae:Erythrobacter					E. longus DSM 6997T	4	8	0.7595	0.2616	0.475:73.97	7	58	N/A	Y
Bacteria:Proteobacteria:Alphaproteobacteria:Sphingomonadales:Erythrobacteraceae:Porphyrobacter					P. neustonensis DSM 9434T	4	3	0.5066	0.6625	0.500:75.28	1	86	N/A	Y
Bacteria:Proteobacteria:Betaproteobacteria:Burkholderiales:Alcaligenaceae:Achromobacter					A. xylosoxidans ATCC 27061T	18	5	0.001	0.001	0.505:82.40	0	100	N/A	U
Bacteria:Proteobacteria:Betaproteobacteria:Burkholderiales:Alcaligenaceae:Bordetella					B. pertussis NBRC 107857T	18	9	0.0001	0.0002	0.505:82.40	2	93	N/A	Y
Bacteria:Proteobacteria:Betaproteobacteria:Burkholderiales:Burkholderiaceae:Burkholderia					B. cepacia ATCC 25416T	13	18	<0.0001	<0.0001	0.455:79.38	1	97	N/A	Y
Bacteria:Proteobacteria:Betaproteobacteria:Burkholderiales:Burkholderiaceae:Paraburkholderia					P. graminis C4D1MT	13	49	<0.0001	<0.0001	0.515:79.83	14	77	N/A	Y
Bacteria:Proteobacteria:Betaproteobacteria:Burkholderiales:Comamonadaceae:Comamonas					C. terrigena NCTC 1937T	29	9	0.0003	0.0012	0.520:79.97	5	87	N/A	Y
Bacteria:Proteobacteria:Betaproteobacteria:Burkholderiales:Comamonadaceae:Hydrogenophaga					H. flava NBRC 102514T	29	4	0.0015	0.0028	0.430:78.44	0	100	N/A	U
Bacteria:Proteobacteria:Betaproteobacteria:Neisseriales:Neisseriaceae:Neisseria					N. gonorrhoeae DSM 9188T	32	16	<0.0001	<0.0001	0.645:84.41	13	73	N/A	Y
Bacteria:Proteobacteria:Deltaproteobacteria:Desulfovibrionales:Desulfovibrionaceae:Desulfovibrio					D. desulfuricans desulfuricans DSM 642T	6	30	0.8873	0.7954	0.22:71.13	27	25	N/A	Y
Bacteria:Proteobacteria:Deltaproteobacteria:Desulfuromonadales:Geobacteraceae:Geobacter					G. metallireducens GS-15T	6	11	0.0022	0.0022	0.175:69.71	0	100	N/A	U
Bacteria:Proteobacteria:Gammaproteobacteria:Aeromonadales:Aeromonadaceae:Aeromonas					A. hydrophila hydrophila ATCC 7966T	8	22	<0.0001	<0.0001	0.345:73.64	0	100	N/A	U
Bacteria:Proteobacteria:Gammaproteobacteria:Alteromonadales:Alteromonadaceae:Alteromonas					A. macleodii ATCC 27126T	18	6	0.0004	0.0004	0.335:71.63	0	100	N/A	U
Bacteria:Proteobacteria:Gammaproteobacteria:Alteromonadales:Alteromonadaceae:Marinobacter					M. hydrocarbonoclasticus ATCC 49840T	18	22	<0.0001	<0.0001	0.465:73.34	0	100	N/A	U
Bacteria:Proteobacteria:Gammaproteobacteria:Alteromonadales:Alteromonadaceae:Paraglaciecola					P. mesophila KMM 241T	18	6	0.0004	0.0004	0.240:70.78	0	100	N/A	U
Bacteria:Proteobacteria:Gammaproteobacteria:Alteromonadales:Shewanellaceae:Shewanella					S. putrefaciens JCM 20190T	18	22	<0.0001	<0.0001	0.155:69.43	0	100	N/A	U
Bacteria:Proteobacteria:Gammaproteobacteria:Enterobacterales:Enterobacteriaceae:Enterobacter					E. cloacae cloacae ATCC 13047T	45	8	<0.0001	<0.0001	0.700:83.17	1	98	N/A	Y
Bacteria:Proteobacteria:Gammaproteobacteria:Enterobacterales:Enterobacteriaceae:Escherichia					E. coli DSM 30083T	45	4	0.0024	0.0068	0.680:81.42	1	98	N/A	Y	Shigella dysenteriae is nomina taxorum conservanda and very closely related to Escherichia; the genus demarcation boundary is set by Citrobacter freundii.
Bacteria:Proteobacteria:Gammaproteobacteria:Enterobacterales:Morganellaceae:Photorhabdus					P. luminescens DSM 3368T	45	5	0.0003	0.0003	0.465:75.93	0	100	0.281:72.54	Y*
Bacteria:Proteobacteria:Gammaproteobacteria:Enterobacterales:Morganellaceae:Xenorhabdus					X. nematophila ATCC 19061T	45	13	<0.0001	<0.0001	0.465:75.93	0	100	0.285:72.65	Y*
Bacteria:Proteobacteria:Gammaproteobacteria:Legionellales:Legionellaceae:Legionella					L. pneumophila pneumophila Philadelphia-1T	6	43	0.0411	0.0395	0.435:74.04	31	37	N/A	Y
Bacteria:Proteobacteria:Gammaproteobacteria:Lysobacterales:Lysobacteraceae:Lysobacter					L. enzymogenes ATCC 29487T	9	12	0.0043	0.0038	0.445:79.31	4	81	N/A	Y
Bacteria:Proteobacteria:Gammaproteobacteria:Methylococcales:Methylococcaceae:Methylobacter					M. luteus IMV-B-3098#	14	3	0.0105	0.0106	0.405:74.18	0	100	N/A	U
Bacteria:Proteobacteria:Gammaproteobacteria:Oceanospirillales:Halomonadaceae:Halomonas					H. elongata DSM 2581T	8	36	0.0063	0.0081	0.525:75.94	14	68	N/A	Y
Bacteria:Proteobacteria:Gammaproteobacteria:Oceanospirillales:Halomonadaceae:Kushneria					K. aurantia DSM 21353T	8	5	0.0057	0.0058	0.395:73.99	0	100	N/A	U
Bacteria:Proteobacteria:Gammaproteobacteria:Oceanospirillales:Oceanospirillaceae:Marinomonas					M. communis DSM 5604T	16	15	<0.0001	<0.0001	0.145:69.96	0	100	N/A	U
Bacteria:Proteobacteria:Gammaproteobacteria:Oceanospirillales:Oceanospirillaceae:Oceanospirillum					O. linum DSM 6292T	16	4	0.0038	0.0039	0.200:70.69	0	100	N/A	U
Bacteria:Proteobacteria:Gammaproteobacteria:Pseudomonadales:Moraxellaceae:Acinetobacter					A. calcoaceticus DSM 30006T	7	46	<0.0001	<0.0001	0.285:71.30	0	100	N/A	U
Bacteria:Proteobacteria:Gammaproteobacteria:Pseudomonadales:Moraxellaceae:Moraxella					M. lacunata NBRC 102154T	7	16	0.0005	0.0005	0.225:70.86	0	100	N/A	U
Bacteria:Proteobacteria:Gammaproteobacteria:Pseudomonadales:Moraxellaceae:Psychrobacter					P. immobilis DSM 7229T	7	9	0.0017	0.0018	0.225:70.85	0	100	N/A	U
Bacteria:Proteobacteria:Gammaproteobacteria:Pseudomonadales:Pseudomonadaceae:Pseudomonas					P. aeruginosa DSM 50071T	15	177	<0.0001	<0.0001	0.455:79.93	41	79	0.223:71.32	Y**	Azotobacter has been proposed to be within Pseudomonas by at least 2 different authors, recently (1-2); this genus demarcatin boundary is set by Azotobacter; however, Azotobacter is clearly above the genus inflection point, indicating that it should be within Pseudomonas, in agreement with previous proposals.
Bacteria:Proteobacteria:Gammaproteobacteria:Thiotrichales:Francisellaceae:Francisella					F. tularensis ATCC 6223T	11	4	0.0058	0.0058	0.150:69.61	0	100	N/A	U
Bacteria:Proteobacteria:Gammaproteobacteria:Thiotrichales:Piscirickettsiaceae:Hydrogenovibrio					H. marinus DSM 11271T	11	4	0.013	0.0089	0.335:71.98	1	93	N/A	Y
Bacteria:Proteobacteria:Gammaproteobacteria:Thiotrichales:Piscirickettsiaceae:Thiomicrorhabdus					T. sp. Kp2#	11	2	0.0409	0.0413	0.350:71.98	0	100	N/A	U
Bacteria:Proteobacteria:Gammaproteobacteria:Thiotrichales:Piscirickettsiaceae:Thiomicrospira					T. pelophila DSM 1534T	11	3	0.0142	0.0142	0.350:70.85	0	100	N/A	U
Bacteria:Proteobacteria:Gammaproteobacteria:Vibrionales:Vibrionaceae:Vibrio					V. cholerae ATCC 14035T	6	60	0.0003	0.0003	0.360:72.80	1	98	N/A	Y
Bacteria:Spirochaetes:Spirochaetia:Spirochaetales:Spirochaetaceae:Leptospira					L. interrogans ATCC 43642T	6	19	0.0008	0.1768	0.005:71.4	0	100	N/A	U
Bacteria:Thermotogota:Thermotogae:Thermotogales:Thermotogaceae:Pseudothermotoga					P. thermarum DSM 5069T	4	3	0.0463	0.0495	0.140:69.40	0	100	N/A	U
Bacteria:Thermotogota:Thermotogae:Thermotogales:Thermotogaceae:Thermotoga					T. maritima MSB8T	4	4	0.0497	0.0518	0.140:69.40	0	100	0.356:72.35	Y*
T=type spp. of genera in taxonomic order or family
NT=non-type spp. of genus of primary reference
U=unknown
N/A=not available or not enough data to calculate with high confidence.
§ = including the primary reference.
# = >99% identity to 16S rRNA gene sequence of type strain, which does not have a sequenced genome.
Y=based on genus demarcation boundary.
Y*=based on estimated genus inflection point.
Y**=based on both genus demarcation boundary and estimated inflection point.
References
1. Young, J.M. and Park, D.-C. 2007. Probable synonymy of the nitrogen-fixing genus Azotobacter and the genus Pseudomonas. Int. J. Syst. Evol. Microbiol. 57:2894-2901.
2. Özen, A.I. and Ussery, D.W. 2012. Defining the Pseudomonas genus: where do we draw the line with Azotobacter? Microb. Ecol. 63:239-248.

## Sheet: B
Dataset S2-B. AF and ANI mean and median values associated with genus demarcation boundaries in Archaea and Bacteria.
		AF				ANI
Domain	n	Mean (95% C.I.)	Median (25% quartile; 75% quartile)	Std. Error	Std. Deviation	Mean (95% C.I.)	Median (25% quartile; 75% quartile)	Std. Error	Std. Deviation
Archaea	12	0.406 (0.300-0.512)	0.495 (0.201; 0.529)	0.048	0.167	77.00 ( 73.49-80.52)	79.345 (70.34; 82.00)	1.6	5.53
Bacteria	132	0.324 (0.300-0.347)	0.345 (0.210; 0.425)	0.012	0.137	73.70 (73.08-74.33)	72.925 (70.85; 75.93)	0.32	3.63
Archaea and Bacteria	144	0.331 (0.308-0.354)	0.345 (0.206; 0.444)	0.012	0.14	73.98 (73.34-74.62)	73.11 (70.85; 76.56)	0.33	3.91

## Sheet: C
Dataset S2-C. List of estimated genus inflection points. For accuracy this list only includes the genus inflection points that were consistent with Gompertz and Logistic regressions and had, at a minimum, R2 values approximating 0.90 (quartic regression).
Genus Taxonomy	AF(95% CI):ANI	R2 (quartic)
Bacteria:Actinobacteria:Actinomycetes:Corynebacteriales:Mycobacteriaceae:Mycolicibacter	0.371(0.347-0.395):75.95	0.983
Bacteria:Actinobacteria:Actinomycetes:Corynebacteriales:Mycobacteriaceae:Mycolicibacterium	0.303(0.288-0.317):74.25	0.979
Bacteria:Bacteroidota:Bacteroidia:Bacteroidales:Prevotellaceae:Prevotella	0.330(0.314-0.347):72.77	0.935
Bacteria:Bacteroidota:Cytophagia:Cytophagales:Cytophagaceae:Dyadobacter	0.214(0.200-0.228):69.67	0.994
Bacteria:Bacteroidota:Flavobacteriia:Flavobacteriales:Flavobacteriaceae:Chryseobacterium	0.230(0.222-0.239):71.24	0.988
Bacteria:Bacteroidota:Flavobacteriia:Flavobacteriales:Flavobacteriaceae:Psychroflexus	0.386(0.371-0.400):72.68	0.972
Bacteria:Firmicutes:Bacilli:Bacillales:Bacillaceae:Anoxybacillus	0.367(0.352-0.381):73.01	0.994
Bacteria:Firmicutes:Bacilli:Bacillales:Bacillaceae:Bacillus	0.430(0.419-0.441):73.57	0.979
Bacteria:Firmicutes:Bacilli:Bacillales:Paenibacillaceae:Aneurinibacillus	0.354(0.336-0.372):73.44	0.998
Bacteria:Firmicutes:Bacilli:Bacillales:Paenibacillaceae:Brevibacillus	0.332(0.315-0.349):72.98	0.997
Bacteria:Firmicutes:Bacilli:Bacillales:Paenibacillaceae:Paenibacillus	0.390(0.360-0.419):74.00	0.977
Bacteria:Firmicutes:Bacilli:Lactobacillales:Carnobacteriaceae:Trichococcus	0.349(0.312-0.386):73.52	0.989
Bacteria:Firmicutes:Bacilli:Lactobacillales:Lactobacillaceae:Lactobacillus	0.349(0.316-0.382):74.71	0.881
Bacteria:Firmicutes:Bacilli:Lactobacillales:Streptococcaceae:Lactococcus	0.371(0.340-0.403):73.21	0.98
Bacteria:Firmicutes:Bacilli:Lactobacillales:Streptococcaceae:Streptococcus	0.344(0.336-0.352):73.14	0.972
Bacteria:Proteobacteria:Gammaproteobacteria:Enterobacterales:Morganellaceae:Photorhabdus	0.281(0.272-0.291):72.54	0.97
Bacteria:Proteobacteria:Gammaproteobacteria:Enterobacterales:Morganellaceae:Xenorhabdus	0.285(0.277-0.294):72.65	0.979
Bacteria:Firmicutes:Bacilli:Bacillales:Bacillaceae:Lysinibacillus	0.246(0.234-0.257):71.13	0.993
Bacteria:Firmicutes:Bacilli:Bacillales:Bacillaceae:Geobacillus	0.211(0.195-0.226):69.79	0.993
Bacteria:Firmicutes:Bacilli:Bacillales:Bacillaceae:Halobacillus	0.470(0.451-0.489):73.69	0.99
Bacteria:Firmicutes:Bacilli:Bacillales:Bacillaceae:Oceanobacillus	0.390(0.370-0.411):72.80	0.991
Bacteria:Firmicutes:Bacilli:Bacillales:Bacillaceae:Salimicrobium	0.501(0.468-0.533):74.26	0.986
Bacteria:Firmicutes:Clostridia:Eubacteriales:Clostridiaceae:Clostridium	0.252(0.247-0.257):72.72	0.983
Bacteria:Fusobacteria:Fusobacteriia:Fusobacteriales:Fusobacteriaceae:Fusobacterium	0.281(0.255-0.307):73.73	0.974
Bacteria:Fusobacteria:Fusobacteriia:Fusobacteriales:Leptotrichiaceae:Leptotrichia	0.351(0.297-0.404):75.57	0.989
Bacteria:Fusobacteria:Fusobacteriia:Fusobacteriales:Leptotrichiaceae:Streptobacillus	0.362(0.332-0.392):76.07	0.994
Bacteria:Proteobacteria:Gammaproteobacteria:Pseudomonadales:Pseudomonadaceae:Pseudomonas	0.223(0.207-0.239):71.32	0.9
Bacteria:Thermotogota:Thermotogae:Thermotogales:Thermotogaceae:Thermotoga	0.356(0.334-0.377):72.35	1
