# Supplementary material for: A Genus Definition for Bacteria and Archaea Based on a Standard Genome Relatedness Index
Source: mBio. 2020 Jan 14;11(1):e02475-19. doi: 10.1128/mBio.02475-19 (PMC6960282; doi:10.1128/mBio.02475-19)
Supplement: DATA SET S3 [file mBio.02475-19-sd003.xlsx]

## Sheet: A
Dataset S3-A. Species composition of Bacillus based on MiSI and GTDB1 (only considering type strains).
MiSI	MiSI	GTDB	Genus Agreement
Bacillus altitudinis	Bacillus	Bacillus	Yes
Bacillus amyloquefaciens	Bacillus	Bacillus	Yes
Bacillus atrophaeus	Bacillus	Bacillus	Yes
Bacillus australimaris	Bacillus	Bacillus	Yes
"Bacillus cellulasensis"2	N/A	Bacillus	N/A
Bacillus glycinifermentans	Bacillus	Bacillus	Yes
Bacillus gobiensis	non-Bacillus	Bacillus	No3
Bacillus halotolerans	Bacillus	Bacillus	Yes
Bacillus haynesii	Bacillus	Bacillus	Yes
Bacillus licheniformis	Bacillus	Bacillus	Yes
Bacillus mojavensis	Bacillus	Bacillus	Yes
Bacillus murimartini4	Bacillus	Bacillus	Yes
Bacillus nakamurai	Bacillus	Bacillus	Yes
Bacillus paralicheniformis	Bacillus	Bacillus	Yes
Bacillus pumilus	Bacillus	Bacillus	Yes
Bacillus safensis	Bacillus	Bacillus	Yes
Bacillus siamensis	Bacillus	Bacillus	Yes
Bacillus sonorensis	Bacillus	Bacillus	Yes
Bacillus subtilis	Bacillus	Bacillus	Yes
Bacillus subtilis inaquosorum	Bacillus	Bacillus	Yes
Bacillus swezeyi	Bacillus	Bacillus	Yes
Bacillus tequilensis	Bacillus	Bacillus	Yes
Bacillus vallismortis	Bacillus	Bacillus	Yes
Bacillus velezensis	Bacillus	Bacillus	Yes
Bacillus xiamenensis	Bacillus	Bacillus	Yes
Bacillus zhangzhouensis	Bacillus	Bacillus	Yes
1J. marinus was placed into Bacillus by GTDB. AF:ANI results support this placement. Separate analysis of Jeotgalibacillus is recommended to confirm this taxonomic placement.
2 "B. cellulasensis" is not validly-published.
3 B. gobiensis has AF:ANI values that are considerably below the estimated genus inflection point.
4 B. murimartini wa placed within B. subtilis in GTDB.

## Sheet: B
Dataset S3-B. Species composition of Clostridum based on MiSI and GTDB (only considering type strains, unless noted otherwise).
Species	MiSI	GTDB	Genus Agreement
Clostridium butyricum	Clostridium	Clostridium	Yes
Clostridium celatum	Clostridium	Clostridium	Yes
Clostridium cavendishii	Clostridium	Clostridium_AG	No
Clostridium chauvoei	Clostridium	Clostridium2	Yes
Clostridium chromiireducens	Clostridium	Clostridium	Yes
Clostridium diolis	Clostridium	Clostridium	Yes
Clostridium fallax	Clostridium	Clostridium_AH	No
Clostridium gasigenes	Clostridium	Clostridium	Yes
Clostridium intestinale1	Clostridium	Clostridium_T	No
Clostridium isatidis	Clostridium	N/A	N/A
Clostridium neonatale	Clostridium	Clostridium3	Yes
Clostridium perfringens	Clostridium	Clostridium_P	No
Clostridium puniceum	Clostridium	Clostridium	Yes
Clostridium saccharobutylicum	Clostridium	Clostridium	Yes
Clostridium saccharoperbutylacetonicum	Clostridium	Clostridium	Yes
Clostridium saudiense	Clostridium	Clostridium	Yes
Clostridium septicum	Clostridium	Clostridium4	Yes
Clostridium uliginosum	Clostridium	Clostridium	Yes
Clostridium ventriculi	Clostridium	Clostridium_P 5	No
Clostridium vincentii	Clostridium	N/A	N/A
Clostridium thermobutyricum	Clostridium	Clostridium6	Yes
1 C. intestinale is within the 99% confidence interval of the genus inflection point estimate.
2 C. chauvoei DSM 7528T (ID = GCF_002327185.1) is incorrectly listed as non-type strain in GTDB.
3 C. neonatale LCDC 99-A-005T (ID = GCF_001458595.1) is incorrectly listed as a non-type strain in GTDB.
4 Non-type strain of C. septicum in GTDB reference taxonomy.
5 Non-type strain of C. ventriculi in GTDB reference taxonomy.
6 C. thermobutyricum DSM 4928T (ID = GCF_002050515.1) is incorrectly listed as a non-type strain in GTDB.

## Sheet: C
Dataset S3-C. Species composition of Lactobacillus based on MiSI and GTDB (only considering type strains with available genomes).
Species	MiSI	GTDB	Genus Agreement
Lactobacillus acetotolerans	non-Lactobacillus	Lactobacillus	No
Lactobacillus acidifarinae	non-Lactobacillus	non-Lactobacillus	Yes
Lactobacillus acidipiscis	non-Lactobacillus	non-Lactobacillus	Yes
Lactobacillus acidophilus	non-Lactobacillus	Lactobacillus	No
Lactobacillus agilis	non-Lactobacillus	non-Lactobacillus	Yes
Lactobacillus algidus	non-Lactobacillus	non-Lactobacillus	Yes
Lactobacillus alimentarius	non-Lactobacillus	non-Lactobacillus	Yes
Lactobacillus allii	non-Lactobacillus	non-Lactobacillus	Yes
Lactobacillus amylolyticus	non-Lactobacillus	Lactobacillus	No
Lactobacillus amylophilus	non-Lactobacillus	Lactobacillus	No
Lactobacillus amylotrophicus	non-Lactobacillus	Lactobacillus	No
Lactobacillus amylovorus	non-Lactobacillus	Lactobacillus	No
Lactobacillus animalis	non-Lactobacillus	non-Lactobacillus	Yes
Lactobacillus antri	non-Lactobacillus	non-Lactobacillus	Yes
Lactobacillus apis	non-Lactobacillus	Lactobacillus	No
Lactobacillus apodemi	non-Lactobacillus	non-Lactobacillus	Yes
Lactobacillus aquaticus	non-Lactobacillus	non-Lactobacillus	Yes
Lactobacillus aviarius subsp. aviarius	non-Lactobacillus	non-Lactobacillus	Yes
Lactobacillus backii	non-Lactobacillus	non-Lactobacillus	Yes
Lactobacillus bambusae	non-Lactobacillus	non-Lactobacillus	Yes
Lactobacillus bifermentans	non-Lactobacillus	non-Lactobacillus	Yes
Lactobacillus bombicola	non-Lactobacillus	Lactobacillus	No
Lactobacillus brantae	non-Lactobacillus	non-Lactobacillus	Yes
Lactobacillus brevis	non-Lactobacillus	non-Lactobacillus	Yes
Lactobacillus buchneri	non-Lactobacillus	non-Lactobacillus	Yes
Lactobacillus cacaonum	non-Lactobacillus	non-Lactobacillus	Yes
Lactobacillus camelliae	non-Lactobacillus	non-Lactobacillus	Yes
Lactobacillus capillatus	non-Lactobacillus	non-Lactobacillus	Yes
Lactobacillus casei	non-Lactobacillus	non-Lactobacillus	Yes
Lactobacillus cellobiosus	non-Lactobacillus	N/A	N/A
Lactobacillus cerevisiae	non-Lactobacillus	N/A	N/A
Lactobacillus ceti	non-Lactobacillus	non-Lactobacillus	Yes
Lactobacillus coleohominis	non-Lactobacillus	non-Lactobacillus	Yes
Lactobacillus collinoides	non-Lactobacillus	non-Lactobacillus	Yes
Lactobacillus composti	non-Lactobacillus	non-Lactobacillus	Yes
Lactobacillus concavus	non-Lactobacillus	non-Lactobacillus	Yes
Lactobacillus coryniformis subsp. coryniformis	non-Lactobacillus	non-Lactobacillus	Yes
Lactobacillus crispatus	non-Lactobacillus	Lactobacillus	No
Lactobacillus crustorum	non-Lactobacillus	non-Lactobacillus	Yes
Lactobacillus curieae	non-Lactobacillus	non-Lactobacillus	Yes
Lactobacillus curvatus	non-Lactobacillus	non-Lactobacillus	Yes
Lactobacillus delbrueckii subsp. bulgaricus	Lactobacillus	Lactobacillus	Yes
Lactobacillus delbrueckii subsp. delbrueckii	Lactobacillus	Lactobacillus	Yes
Lactobacillus delbrueckii subsp. indicus	Lactobacillus	Lactobacillus	Yes
Lactobacillus delbrueckii subsp. jakobsenii	Lactobacillus	Lactobacillus	Yes
Lactobacillus delbrueckii subsp. lactis	Lactobacillus	Lactobacillus	Yes
Lactobacillus delbrueckii subsp. sunkii	Lactobacillus	Lactobacillus	Yes
Lactobacillus dextrinicus	non-Lactobacillus	non-Lactobacillus	Yes
Lactobacillus diolivorans	non-Lactobacillus	non-Lactobacillus	Yes
Lactobacillus equi	non-Lactobacillus	non-Lactobacillus	Yes
Lactobacillus equicursoris	Lactobacillus	Lactobacillus	Yes
Lactobacillus equigenerosi	non-Lactobacillus	non-Lactobacillus	Yes
Lactobacillus fabifermentans	non-Lactobacillus	non-Lactobacillus	Yes
Lactobacillus farciminis	non-Lactobacillus	non-Lactobacillus	Yes
Lactobacillus farraginis	non-Lactobacillus	non-Lactobacillus	Yes
Lactobacillus fermentum	non-Lactobacillus	non-Lactobacillus	Yes
Lactobacillus floricola	non-Lactobacillus	Lactobacillus	No
Lactobacillus florum	non-Lactobacillus	non-Lactobacillus	Yes
Lactobacillus formosensis	non-Lactobacillus	N/A	N/A
Lactobacillus fructivorans	non-Lactobacillus	non-Lactobacillus	Yes
Lactobacillus frumenti	non-Lactobacillus	non-Lactobacillus	Yes
Lactobacillus fuchuensis	non-Lactobacillus	non-Lactobacillus	Yes
Lactobacillus furfuricola	non-Lactobacillus	N/A	N/A
Lactobacillus futsaii	non-Lactobacillus	non-Lactobacillus	Yes
Lactobacillus gallinarum	non-Lactobacillus	Lactobacillus	No
Lactobacillus gasseri	non-Lactobacillus	Lactobacillus	No
Lactobacillus gastricus	non-Lactobacillus	non-Lactobacillus	Yes
Lactobacillus ghanensis	non-Lactobacillus	non-Lactobacillus	Yes
Lactobacillus gigeriorum	non-Lactobacillus	Lactobacillus	No
Lactobacillus gorillae	non-Lactobacillus	non-Lactobacillus	Yes
Lactobacillus graminis	non-Lactobacillus	non-Lactobacillus	Yes
Lactobacillus hammesii	non-Lactobacillus	non-Lactobacillus	Yes
Lactobacillus hamsteri	non-Lactobacillus	Lactobacillus	No
Lactobacillus harbinensis	non-Lactobacillus	non-Lactobacillus	Yes
Lactobacillus hayakitensis	non-Lactobacillus	non-Lactobacillus	Yes
Lactobacillus heilongjiangensis	non-Lactobacillus	non-Lactobacillus	Yes
Lactobacillus helveticus	non-Lactobacillus	Lactobacillus	No
Lactobacillus herbarum	non-Lactobacillus	non-Lactobacillus	Yes
Lactobacillus hilgardii	non-Lactobacillus	non-Lactobacillus	Yes
Lactobacillus hokkaidonensis	non-Lactobacillus	non-Lactobacillus	Yes
Lactobacillus hominis	non-Lactobacillus	Lactobacillus	No
Lactobacillus homohiochii	non-Lactobacillus	non-Lactobacillus	Yes
Lactobacillus hordei	non-Lactobacillus	non-Lactobacillus	Yes
Lactobacillus iners	non-Lactobacillus	Lactobacillus	No
Lactobacillus ingluviei	non-Lactobacillus	non-Lactobacillus	Yes
Lactobacillus intestinalis	non-Lactobacillus	Lactobacillus	No
Lactobacillus iwatensis	non-Lactobacillus	N/A	N/A
Lactobacillus jensenii	non-Lactobacillus	Lactobacillus	No
Lactobacillus johnsonii	non-Lactobacillus	Lactobacillus	No
Lactobacillus kalixensis	non-Lactobacillus	Lactobacillus	No
Lactobacillus kefiranofaciens	non-Lactobacillus	Lactobacillus	No
Lactobacillus kefiri	non-Lactobacillus	non-Lactobacillus	Yes
Lactobacillus kimchicus	non-Lactobacillus	non-Lactobacillus	Yes
Lactobacillus kimchiensis	non-Lactobacillus	non-Lactobacillus	Yes
Lactobacillus kisonensis	non-Lactobacillus	non-Lactobacillus	Yes
Lactobacillus kitasatonis	non-Lactobacillus	Lactobacillus	No
Lactobacillus koreensis	non-Lactobacillus	non-Lactobacillus	Yes
Lactobacillus kosoi	non-Lactobacillus	non-Lactobacillus	Yes
Lactobacillus kunkeei	non-Lactobacillus	non-Lactobacillus	Yes
Lactobacillus lindneri	non-Lactobacillus	non-Lactobacillus	Yes
Lactobacillus malefermentans	non-Lactobacillus	non-Lactobacillus	Yes
Lactobacillus mali	non-Lactobacillus	non-Lactobacillus	Yes
Lactobacillus manihotivorans	non-Lactobacillus	non-Lactobacillus	Yes
Lactobacillus metriopterae	non-Lactobacillus	N/A	N/A
Lactobacillus micheneri	non-Lactobacillus	non-Lactobacillus	Yes
Lactobacillus mindensis	non-Lactobacillus	non-Lactobacillus	Yes
Lactobacillus mixtipabuli	non-Lactobacillus	non-Lactobacillus	Yes
Lactobacillus modestisalitolerans	non-Lactobacillus	N/A	N/A
Lactobacillus mucosae	non-Lactobacillus	non-Lactobacillus	Yes
Lactobacillus mudanjiangensis	non-Lactobacillus	N/A	N/A
Lactobacillus murinus	non-Lactobacillus	non-Lactobacillus	Yes
Lactobacillus musae	non-Lactobacillus	N/A	N/A
Lactobacillus nagelii	non-Lactobacillus	non-Lactobacillus	Yes
Lactobacillus namurensis	non-Lactobacillus	non-Lactobacillus	Yes
Lactobacillus nantensis	non-Lactobacillus	non-Lactobacillus	Yes
Lactobacillus nasuensis	non-Lactobacillus	non-Lactobacillus	Yes
Lactobacillus nenjiangensis	non-Lactobacillus	N/A	N/A
Lactobacillus nodensis	non-Lactobacillus	non-Lactobacillus	Yes
Lactobacillus nuruki	non-Lactobacillus	N/A	N/A
Lactobacillus odoratitofui	non-Lactobacillus	non-Lactobacillus	Yes
Lactobacillus oeni	non-Lactobacillus	non-Lactobacillus	Yes
Lactobacillus oligofermentans	non-Lactobacillus	non-Lactobacillus	Yes
Lactobacillus oris	non-Lactobacillus	non-Lactobacillus	Yes
Lactobacillus oryzae	non-Lactobacillus	non-Lactobacillus	Yes
Lactobacillus otakiensis	non-Lactobacillus	non-Lactobacillus	Yes
Lactobacillus ozensis	non-Lactobacillus	non-Lactobacillus	Yes
Lactobacillus panis	non-Lactobacillus	non-Lactobacillus	Yes
Lactobacillus pantheris	non-Lactobacillus	non-Lactobacillus	Yes
Lactobacillus parabrevis	non-Lactobacillus	non-Lactobacillus	Yes
Lactobacillus parabuchneri	non-Lactobacillus	non-Lactobacillus	Yes
Lactobacillus paracasei subsp. paracasei	non-Lactobacillus	non-Lactobacillus	Yes
Lactobacillus paracollinoides	non-Lactobacillus	non-Lactobacillus	Yes
Lactobacillus parafarraginis	non-Lactobacillus	non-Lactobacillus	Yes
Lactobacillus paragasseri	non-Lactobacillus	N/A	N/A
Lactobacillus parakefiri	non-Lactobacillus	non-Lactobacillus	Yes
Lactobacillus paralimentarius	non-Lactobacillus	non-Lactobacillus	Yes
Lactobacillus paraplantarum	non-Lactobacillus	non-Lactobacillus	Yes
Lactobacillus pasteurii	non-Lactobacillus	Lactobacillus	No
Lactobacillus paucivorans	non-Lactobacillus	non-Lactobacillus	Yes
Lactobacillus pentosiphilus	non-Lactobacillus	non-Lactobacillus	Yes
Lactobacillus pentosus	non-Lactobacillus	non-Lactobacillus	Yes
Lactobacillus perolens	non-Lactobacillus	non-Lactobacillus	Yes
Lactobacillus plajomi	non-Lactobacillus	N/A	N/A
Lactobacillus plantarum subsp. plantarum	non-Lactobacillus	non-Lactobacillus	Yes
Lactobacillus pobuzihii	non-Lactobacillus	non-Lactobacillus	Yes
Lactobacillus pontis	non-Lactobacillus	non-Lactobacillus	Yes
Lactobacillus psittaci	non-Lactobacillus	Lactobacillus	No
Lactobacillus quenuiae	non-Lactobacillus	non-Lactobacillus	Yes
Lactobacillus rapi	non-Lactobacillus	non-Lactobacillus	Yes
Lactobacillus rennini	non-Lactobacillus	non-Lactobacillus	Yes
Lactobacillus reuteri	non-Lactobacillus	non-Lactobacillus	Yes
Lactobacillus rhamnosus	non-Lactobacillus	non-Lactobacillus	Yes
Lactobacillus rodentium	non-Lactobacillus	N/A	N/A
Lactobacillus rossiae	non-Lactobacillus	non-Lactobacillus	Yes
Lactobacillus ruminis	non-Lactobacillus	non-Lactobacillus	Yes
Lactobacillus saerimneri	non-Lactobacillus	non-Lactobacillus	Yes
Lactobacillus sakei subsp. sakei	non-Lactobacillus	non-Lactobacillus	Yes
Lactobacillus salivarius	non-Lactobacillus	non-Lactobacillus	Yes
Lactobacillus sanfranciscensis	non-Lactobacillus	non-Lactobacillus	Yes
Lactobacillus saniviri	non-Lactobacillus	non-Lactobacillus	Yes
Lactobacillus satsumensis	non-Lactobacillus	non-Lactobacillus	Yes
Lactobacillus secaliphilus	non-Lactobacillus	non-Lactobacillus	Yes
Lactobacillus selangorensis	non-Lactobacillus	non-Lactobacillus	Yes
Lactobacillus senioris	non-Lactobacillus	non-Lactobacillus	Yes
Lactobacillus senmaizukei	non-Lactobacillus	non-Lactobacillus	Yes
Lactobacillus sharpeae	non-Lactobacillus	non-Lactobacillus	Yes
Lactobacillus shenzhenensis	non-Lactobacillus	non-Lactobacillus	Yes
Lactobacillus silagei	non-Lactobacillus	non-Lactobacillus	Yes
Lactobacillus silagincola	non-Lactobacillus	non-Lactobacillus	Yes
Lactobacillus siliginis	non-Lactobacillus	non-Lactobacillus	Yes
Lactobacillus similis	non-Lactobacillus	non-Lactobacillus	Yes
Lactobacillus songhujiangensis	non-Lactobacillus	N/A	N/A
Lactobacillus spicheri	non-Lactobacillus	non-Lactobacillus	Yes
Lactobacillus suantsaii	non-Lactobacillus	N/A	N/A
Lactobacillus sucicola	non-Lactobacillus	non-Lactobacillus	Yes
Lactobacillus suebicus	non-Lactobacillus	non-Lactobacillus	Yes
Lactobacillus sunkii	non-Lactobacillus	non-Lactobacillus	Yes
Lactobacillus taiwanensis	non-Lactobacillus	Lactobacillus	No
Lactobacillus terrae	non-Lactobacillus	N/A	N/A
Lactobacillus thailandensis	non-Lactobacillus	non-Lactobacillus	Yes
Lactobacillus thermotolerans	non-Lactobacillus	N/A	N/A
Lactobacillus timberlakei	non-Lactobacillus	non-Lactobacillus	Yes
Lactobacillus tucceti	non-Lactobacillus	non-Lactobacillus	Yes
Lactobacillus ultunensis	non-Lactobacillus	Lactobacillus	No
Lactobacillus uvarum	non-Lactobacillus	non-Lactobacillus	Yes
Lactobacillus vaccinostercus	non-Lactobacillus	non-Lactobacillus	Yes
Lactobacillus vaginalis	non-Lactobacillus	non-Lactobacillus	Yes
Lactobacillus versmoldensis	non-Lactobacillus	non-Lactobacillus	Yes
Lactobacillus vini	non-Lactobacillus	non-Lactobacillus	Yes
Lactobacillus wasatchensis	non-Lactobacillus	non-Lactobacillus	Yes
Lactobacillus xiangfangensis	non-Lactobacillus	non-Lactobacillus	Yes
Lactobacillus zeae	non-Lactobacillus	non-Lactobacillus	Yes
